# Supplementary material for: Global epidemiology and resistance-related mutations of ceftazidime-avibactam-resistant Klebsiella pneumoniae strains
Source: Front Cell Infect Microbiol. 2025 Sep 25;15:1645042. doi: 10.3389/fcimb.2025.1645042 (PMC12507769; doi:10.3389/fcimb.2025.1645042)
Supplement: Supplementary Table 1 — Basic information of 48 CAZ/AVI-R K. pneumoniae strains collected by our research group. [file Table1.xlsx]

## Sheet: Notes
Supplementary Tables	Notes
Supplementary table 1	Basic information of 48 CAZ/AVI-R K. pneumoniae strains collected by our research group
Supplementary table 2	Antimicrobial susceptibility test results of 48 CAZ/AVI-R K. pneumoniae strains collected by our research group
Supplementary table 3	Basic information of 253 CAZ/AVI-R K. pneumoniae strains from public databases
Supplementary table 4	The characteristics of plasmids carried by 301 CAZ/AVI-R K. pneumoniae strains
Supplementary table 5	The characteristics of insertion sequences (ISs) carried by 301 CAZ/AVI-R K. pneumoniae strains
Supplementary table 6	The prophages number carried by 301 CAZ/AVI-R K. pneumoniae strains
Supplementary table 7	The characteristics of ARGs on predicted prophages
Supplementary table 8	Virulence genes carriage of 301 CAZ/AVI-R K. pneumoniae strains
Supplementary table 9	The characteristics of ARGs in 301 CAZ/AVI-R K. pneumoniae strains
Supplementary table 10	Mutations in porins (Ompk35 and Ompk36) and efflux pumps (AcrA and AcrB)
Supplementary table 11	The resistance mechanisms of CAZ/AVI-R K. pneumoniae strains from different collection sources
Supplementary table 12	The resistance mechanisms of 48 CAZ/AVI-R K. pneumoniae strains collected and isolated by our group

## Sheet: Supplementary table1
Strain number	Collection Date (Year)	Host	Isolation Source	Geographic Location	BioSample
KPN214	2023	Homo sapiens	respiratory fluids	China	NMDC20390981
KPN223	2023	Homo sapiens	wound pus	China	NMDC20390982
KPN301	2022	Homo sapiens	blood	China	NMDC20390983
KPN504	2021	Homo sapiens	alveolar lavage fluid	China	SAMC1272051
KPN510	2022	Homo sapiens	urine	China	SAMC1272057
KPN511	2022	Homo sapiens	urine	China	SAMC1272058
KPN521	2021	Homo sapiens	urine	China	SAMC1272068
KPN522	2021	Homo sapiens	urine	China	SAMC1272069
KPN538	2018	Homo sapiens	respiratory fluids	China	SAMC1272083
KPN557	2018	Homo sapiens	urine	China	SAMC1272097
KPN583	2020	Homo sapiens	blood	China	SAMC1272121
KPN584	2021	Homo sapiens	blood	China	SAMC1272122
KPN586	2021	Homo sapiens	wound pus	China	SAMC1272124
KPN587	2021	Homo sapiens	wound pus	China	SAMC1272125
KPN611	2022	Homo sapiens	urine	China	SAMC1272148
KPN635	2019	Homo sapiens	feces	China	SAMC1272171
KPN636	2019	Homo sapiens	feces	China	SAMC1272172
KPN650	2017	Homo sapiens	respiratory fluids	China	SAMC1272183
KPN700	2022	Homo sapiens	blood	China	NMDC20390984
KPN703	2022	Homo sapiens	blood	China	NMDC20390985
KPN704	2022	Homo sapiens	blood	China	NMDC20390986
KPN705	2022	Homo sapiens	blood	China	NMDC20390987
KPN706	2022	Homo sapiens	blood	China	NMDC20390988
KPN707	2022	Homo sapiens	blood	China	NMDC20390989
KPN713	2022	Homo sapiens	blood	China	NMDC20390990
KPN730	2023	Homo sapiens	other sterile body fluids	China	NMDC20390991
KPN733	2023	Homo sapiens	blood	China	NMDC20390992
KPN744	2022	Homo sapiens	urine	China	NMDC20390993
KPN759	2022	Homo sapiens	blood	China	NMDC20390994
KPN771	2022	Homo sapiens	urine	China	NMDC20390995
KPN774	2022	Homo sapiens	respiratory fluids	China	NMDC20390996
KPN785	2022	Homo sapiens	respiratory fluids	China	NMDC20390997
KPN789	2022	Homo sapiens	urine	China	NMDC20390998
KPN809	2023	Homo sapiens	respiratory fluids	China	NMDC20390999
KPN811	2023	Homo sapiens	catheter samples	China	NMDC20391000
KPN821	2023	Homo sapiens	urine	China	NMDC20391001
KPN823	2023	Homo sapiens	others	China	NMDC20391002
ws_xxy002	2024	Hospital sewage	hospital sewage	China	NMDC20391003
ws_xxy003	2024	Hospital sewage	hospital sewage	China	NMDC20391004
ws_xxy004	2024	Hospital sewage	hospital sewage	China	NMDC20391005
ws_xxy005	2024	Hospital sewage	hospital sewage	China	NMDC20391006
ws_xxy008	2024	Hospital sewage	hospital sewage	China	NMDC20391007
ws_xxy009	2024	Hospital sewage	hospital sewage	China	NMDC20391008
ws_xxy012	2024	Hospital sewage	hospital sewage	China	NMDC20391009
ws_xxy013	2024	Hospital sewage	hospital sewage	China	NMDC20391010
ws_xxy014	2024	Hospital sewage	hospital sewage	China	NMDC20391011
ws_xxy019	2024	Hospital sewage	hospital sewage	China	NMDC20391012
ws_xxy033	2024	Hospital sewage	hospital sewage	China	NMDC20391013

## Sheet: Supplementary table2
Strain number	Ampicillin/Sulbactam	Piperacillin/tazobactam	Cefazolin	Cefotetan	Ceftazidime	Ceftriaxone	Cefepime	Aztreonam	Ertapenem	Imipenem	Meropenem	Amikacin	Tobramycin	Ciprofloxacin	Levofloxacin	Nitrofurantoin	Trimethoprim/Sulfamethoxazole	Ceftazidime/Avibactam
ws_xxy002	32R	128R	64R	64R	64R	64R	64R	64R	8R	2S	-	8S	16R	4R	8R	512R	320R	16
ws_xxy003	32R	128R	64R	64R	64R	64R	64R	64R	8R	1S	-	2S	1S	4R	8R	512R	320R	16
ws_xxy013	32R	128R	64R	64R	64R	64R	64R	64R	8R	16R	-	16S	4S	4R	8R	128R	320R	16
ws_xxy008	32R	128R	64R	16S	64R	64R	64R	64R	8R	1S	-	4S	1S	4R	8R	512R	320R	32
ws_xxy014	32R	128R	64R	64R	64R	64R	64R	64R	8R	16R	-	16S	2S	4R	8R	256R	320R	16
KPN538	32R	128R	64R	64R	64R	64R	64R	64R	-	16R	-	64R	16R	4R	8R	256R	20S	32
KPN650	32R	4S	64R	16S	64R	16R	2S	64R	0.5S	1S	≥16R	64R	16R	4R	8R	256R	320R	32
KPN214	32R	128R	64R	32I	64R	64R	16I	1S	8R	16R	-	2S	1S	0.25S	0.25S	32S	20S	＞128
KPN223	32R	128R	64R	64R	64R	64R	64R	64R	8R	16R	-	64R	16R	4R	8R	512R	320R	＞128
KPN301	32R	128R	64R	64R	64R	64R	64R	64R	8R	16R	-	4S	16R	4R	8R	16S	320R	＞128
KPN504	32R	128R	64R	64R	64R	64R	64R	64R	-	8R	-	64R	16R	4R	20S	512R	64R	＞128
KPN510	32R	128R	64R	64R	64R	64R	64R	64R	-	16R	-	2S	1S	64R	0.25S	64I	320R	＞128
KPN511	32R	128R	64R	64R	64R	64R	64R	64R	-	16R	-	2S	1S	0.25S	0.25S	64I	320R	＞128
KPN521	32R	128R	64R	64R	64R	64R	64R	64R	-	16R	-	2S	1S	2R	1I	256R	320R	＞128
KPN522	32R	128R	64R	64R	64R	64R	64R	64R	-	16R	-	2S	1S	1R	1I	256R	320R	＞128
KPN557	32R	128R	64R	64R	64R	64R	64R	64R	-	16R	-	64R	16R	4R	8R	512R	320R	＞128
KPN583	32R	128R	64R	64R	64R	64R	64R	64R	-	16R	-	2S	1S	0.25S	0.25S	128R	320R	＞128
KPN584	32R	128R	64R	64R	64R	64R	64R	64R	-	16R	-	2S	1S	0.25S	0.25S	128R	320R	＞128
KPN586	32R	128R	64R	64R	64R	64R	64R	64R	-	16R	-	2S	8I	4R	8R	256R	320R	＞128
KPN587	32R	128R	64R	64R	64R	64R	64R	64R	-	16R	-	2S	8I	4R	8R	256R	320R	＞128
KPN611	32R	128R	64R	64R	64R	64R	64R	1S	-	16R	-	2S	1S	4R	8R	256R	80R	＞128
KPN635	32R	128R	64R	64R	64R	64R	64R	16R	-	16R	-	2S	8I	4R	8R	64I	320R	＞128
KPN636	32R	128R	64R	64R	64R	64R	128R	64R	64R	16R	-	2S	4S	4R	8R	16R	320R	＞128
KPN700	32R	128R	64R	64R	64R	64R	16I	64R	8R	16R	-	2S	8I	4R	2S	128R	320R	＞128
KPN703	32R	128R	64R	64R	64R	64R	64R	64R	8R	16R	-	2S	1S	0.25S	0.25S	128R	320R	＞128
KPN704	32R	128R	64R	64R	64R	64R	64R	64R	-	16R	-	2S	1S	0.25S	0.25S	128R	320R	＞128
KPN705	32R	128R	64R	64R	64R	64R	64R	1S	-	16R	-	2S	1S	0.25S	0.25S	256R	320R	＞128
KPN706	32R	128R	64R	64R	64R	64R	64R	64R	-	16R	-	2S	1S	0.25S	0.25S	64I	20S	＞128
KPN707	32R	128R	64R	64R	64R	64R	64R	16R	-	16R	-	2S	1S	0.5I	1I	64I	320R	＞128
KPN713	32R	128R	64R	64R	64R	64R	64R	64R	-	16R	-	64R	16R	4R	8R	256R	320R	＞128
KPN730	32R	128R	64R	64R	64R	64R	64R	64R	-	16R	-	64R	16R	4R	8R	512R	320R	＞128
KPN733	32R	128R	64R	64R	64R	64R	64R	64R	8R	16R	-	2S	1S	0.25S	0.25S	128R	320R	＞128
KPN744	32R	128R	64R	64R	64R	64R	64R	64R	-	16R	-	2S	1S	0.25S	0.25S	128R	320R	＞128
KPN759	32R	128R	64R	64R	64R	64R	64R	64R	-	16R	-	16S	8I	4R	8R	256R	320R	＞128
KPN771	32R	64R	64R	32R	64R	64R	32R	32R	-	16R	-	2S	1S	0.25S	0.25S	64I	20S	＞128
KPN774	32R	128R	64R	8R	64R	64R	64R	64R	-	8R	-	2S	8I	4R	8R	128R	320R	＞128
KPN785	32R	128R	64R	64R	64R	64R	64R	64R	-	16R	-	2S	16R	0.25S	0.25S	64I	320R	＞128
KPN789	32R	64R	64R	32I	64R	64R	4R	32R	-	16R	-	2S	1S	0.25S	0.25S	64I	20S	＞128
KPN809	32R	128R	64R	64R	64R	64R	64R	32R	-	16R	-	2S	1S	4R	8R	128R	20S	＞128
KPN811	32R	64R	64R	64R	64R	64R	32R	1S	-	8R	-	2S	16R	4R	8R	128R	20S	＞128
KPN821	32R	128R	64R	64R	64R	64R	32R	1S	-	16R	-	2S	16R	4R	8R	64I	320R	＞128
KPN823	32R	128R	64R	32I	64R	64R	32R	1S	-	16R	-	2S	8I	2R	1I	128R	320R	＞128
ws_xxy004	32R	128R	64R	64R	64R	64R	64R	1S	8R	16R	-	2S	1S	1S	1S	64I	320R	＞128
ws_xxy005	32R	128R	64R	64R	64R	64R	64R	1S	8R	16R	-	2S	1S	1S	1S	64I	320R	＞128
ws_xxy009	32R	8S	64R	64R	64R	64R	32R	1S	4R	16R	-	2S	1S	1S	1S	64I	20S	＞128
ws_xxy012	32R	128R	64R	64R	64R	64R	64R	64R	8R	16R	-	64R	16R	0.5S	0.5S	64I	320R	＞128
ws_xxy019	32R	128R	64R	64R	64R	64R	64R	64R	8R	8I	-	2S	8I	1S	1S	64I	320R	＞128
ws_xxy033	32R	4S	64R	4S	1R	64R	2R	2R	0.5S	1S	≤0.25S	2S	8I	0.5S	1S	64I	20S	＞128

## Sheet: Supplementary table3
Strain number	PMID	Collection Date (Year)	Host	Isolation Source	Geographic Location	BioSample	Title	Authors	Citation	First Author	Journal/Book	Publication Year	Create Date	PMCID	DOI
Public_001	37751846	2022	Homo sapiens	sterile body fluids	China	SAMN33858865	Characteristics of a ceftadine/avibatam resistance KPC-33-producing Klebsiella Pneumoniae strain with capsular serotype K19 belonging to ST15	Gong G, Chen Q, Luo J, Wang Y, Li X, Zhang F, Zhang Z, Cheng J, Xiong X, Hu R, Zhou Y.	J Glob Antimicrob Resist. 2023 Dec;35:159-162. doi: 10.1016/j.jgar.2023.09.013. Epub 2023 Sep 24.	Gong G	J Glob Antimicrob Resist	2023	45195	-	10.1016/j.jgar.2023.09.013
Public_002	37671877	2020	Homo sapiens	feces	Brazil	SAMN30273740	Emergence of KPC-113 and KPC-114 variants in ceftazidime-avibactam-resistant Klebsiella pneumoniae belonging to high-risk clones ST11 and ST16 in South America	Vásquez-Ponce F, Bispo J, Becerra J, Fontana H, Pariona JGM, Esposito F, Fuga B, Oliveira FA, Brunetti F, Power P, Gutkind G, Schreiber AZ, Lincopan N.	Microbiol Spectr. 2023 Sep 6;11(5):e0037423. doi: 10.1128/spectrum.00374-23. Online ahead of print.	Vásquez-Ponce F	Microbiol Spectr	2023	45175	PMC10580961	10.1128/spectrum.00374-23
Public_003	37671877	2020	Homo sapiens	blood	Brazil	SAMN30219920	Emergence of KPC-113 and KPC-114 variants in ceftazidime-avibactam-resistant Klebsiella pneumoniae belonging to high-risk clones ST11 and ST16 in South America	Vásquez-Ponce F, Bispo J, Becerra J, Fontana H, Pariona JGM, Esposito F, Fuga B, Oliveira FA, Brunetti F, Power P, Gutkind G, Schreiber AZ, Lincopan N.	Microbiol Spectr. 2023 Sep 6;11(5):e0037423. doi: 10.1128/spectrum.00374-23. Online ahead of print.	Vásquez-Ponce F	Microbiol Spectr	2023	45175	PMC10580961	10.1128/spectrum.00374-23
Public_004	37670032	2021	Homo sapiens	blood	Brazil	SAMN33566993	Genomic analysis and antimicrobial activity of β-lactam/β-lactamase inhibitors and other agents against KPC-producing Klebsiella pneumoniae clinical isolates from Brazilian hospitals	Camargo CH, Yamada AY, de Souza AR, Cunha MPV, Ferraro PSP, Sacchi CT, Dos Santos MB, Campos KR, Tiba-Casas MR, Freire MP, Barretti P.	Sci Rep. 2023 Sep 5;13(1):14603. doi: 10.1038/s41598-023-41903-x.	Camargo CH	Sci Rep	2023	45174	PMC10480165	10.1038/s41598-023-41903-x
Public_005	37670032	2021	Homo sapiens	respiratory fluids	Brazil	SAMN33566948	Genomic analysis and antimicrobial activity of β-lactam/β-lactamase inhibitors and other agents against KPC-producing Klebsiella pneumoniae clinical isolates from Brazilian hospitals	Camargo CH, Yamada AY, de Souza AR, Cunha MPV, Ferraro PSP, Sacchi CT, Dos Santos MB, Campos KR, Tiba-Casas MR, Freire MP, Barretti P.	Sci Rep. 2023 Sep 5;13(1):14603. doi: 10.1038/s41598-023-41903-x.	Camargo CH	Sci Rep	2023	45174	PMC10480165	10.1038/s41598-023-41903-x
Public_006	37670032	2021	Homo sapiens	respiratory fluids	Brazil	SAMN33566919	Genomic analysis and antimicrobial activity of β-lactam/β-lactamase inhibitors and other agents against KPC-producing Klebsiella pneumoniae clinical isolates from Brazilian hospitals	Camargo CH, Yamada AY, de Souza AR, Cunha MPV, Ferraro PSP, Sacchi CT, Dos Santos MB, Campos KR, Tiba-Casas MR, Freire MP, Barretti P.	Sci Rep. 2023 Sep 5;13(1):14603. doi: 10.1038/s41598-023-41903-x.	Camargo CH	Sci Rep	2023	45174	PMC10480165	10.1038/s41598-023-41903-x
Public_007	37271474	2020	Homo sapiens	blood	China	SAMN32622251	Mechanisms of ceftazidime/avibactam resistance in drug-naïve bacteraemic Enterobacterales strains without metallo-beta-lactamase production: Associated with ceftazidime impedance	Xiong L, Wang Y, Wang X, Zhou Y, Chi X, Chen T, Lu P, Chen Y, Ji J, Xiao Y.	Int J Antimicrob Agents. 2023 Aug;62(2):106877. doi: 10.1016/j.ijantimicag.2023.106877. Epub 2023 Jun 2.	Xiong L	Int J Antimicrob Agents	2023	45081	-	10.1016/j.ijantimicag.2023.106877
Public_008	37212684	2021	Homo sapiens	respiratory fluids	China	SAMN30359519	Genomic Epidemiology and Characterization of Carbapenem-Resistant Klebsiella pneumoniae in ICU Inpatients in Henan Province, China: a Multicenter Cross-Sectional Study	Wang S, Wang L, Jin J, Li G, Shao H, Song Y, Sun Y, Zhang Y, Cheng J, Li L.	Microbiol Spectr. 2023 Jun 15;11(3):e0419722. doi: 10.1128/spectrum.04197-22. Epub 2023 May 22.	Wang S	Microbiol Spectr	2023	45068	PMC10269698	10.1128/spectrum.04197-22
Public_009	37212684	2021	Homo sapiens	respiratory fluids	China	SAMN30359509	Genomic Epidemiology and Characterization of Carbapenem-Resistant Klebsiella pneumoniae in ICU Inpatients in Henan Province, China: a Multicenter Cross-Sectional Study	Wang S, Wang L, Jin J, Li G, Shao H, Song Y, Sun Y, Zhang Y, Cheng J, Li L.	Microbiol Spectr. 2023 Jun 15;11(3):e0419722. doi: 10.1128/spectrum.04197-22. Epub 2023 May 22.	Wang S	Microbiol Spectr	2023	45068	PMC10269698	10.1128/spectrum.04197-22
Public_010	37212684	2021	Homo sapiens	feces	China	SAMN30359501	Genomic Epidemiology and Characterization of Carbapenem-Resistant Klebsiella pneumoniae in ICU Inpatients in Henan Province, China: a Multicenter Cross-Sectional Study	Wang S, Wang L, Jin J, Li G, Shao H, Song Y, Sun Y, Zhang Y, Cheng J, Li L.	Microbiol Spectr. 2023 Jun 15;11(3):e0419722. doi: 10.1128/spectrum.04197-22. Epub 2023 May 22.	Wang S	Microbiol Spectr	2023	45068	PMC10269698	10.1128/spectrum.04197-22
Public_011	37212684	2021	Homo sapiens	feces	China	SAMN30359454	Genomic Epidemiology and Characterization of Carbapenem-Resistant Klebsiella pneumoniae in ICU Inpatients in Henan Province, China: a Multicenter Cross-Sectional Study	Wang S, Wang L, Jin J, Li G, Shao H, Song Y, Sun Y, Zhang Y, Cheng J, Li L.	Microbiol Spectr. 2023 Jun 15;11(3):e0419722. doi: 10.1128/spectrum.04197-22. Epub 2023 May 22.	Wang S	Microbiol Spectr	2023	45068	PMC10269698	10.1128/spectrum.04197-22
Public_012	37212684	2021	Homo sapiens	feces	China	SAMN30359435	Genomic Epidemiology and Characterization of Carbapenem-Resistant Klebsiella pneumoniae in ICU Inpatients in Henan Province, China: a Multicenter Cross-Sectional Study	Wang S, Wang L, Jin J, Li G, Shao H, Song Y, Sun Y, Zhang Y, Cheng J, Li L.	Microbiol Spectr. 2023 Jun 15;11(3):e0419722. doi: 10.1128/spectrum.04197-22. Epub 2023 May 22.	Wang S	Microbiol Spectr	2023	45068	PMC10269698	10.1128/spectrum.04197-22
Public_013	37212684	2021	Homo sapiens	feces	China	SAMN30359407	Genomic Epidemiology and Characterization of Carbapenem-Resistant Klebsiella pneumoniae in ICU Inpatients in Henan Province, China: a Multicenter Cross-Sectional Study	Wang S, Wang L, Jin J, Li G, Shao H, Song Y, Sun Y, Zhang Y, Cheng J, Li L.	Microbiol Spectr. 2023 Jun 15;11(3):e0419722. doi: 10.1128/spectrum.04197-22. Epub 2023 May 22.	Wang S	Microbiol Spectr	2023	45068	PMC10269698	10.1128/spectrum.04197-22
Public_014	37212684	2021	Homo sapiens	respiratory fluids	China	SAMN30359336	Genomic Epidemiology and Characterization of Carbapenem-Resistant Klebsiella pneumoniae in ICU Inpatients in Henan Province, China: a Multicenter Cross-Sectional Study	Wang S, Wang L, Jin J, Li G, Shao H, Song Y, Sun Y, Zhang Y, Cheng J, Li L.	Microbiol Spectr. 2023 Jun 15;11(3):e0419722. doi: 10.1128/spectrum.04197-22. Epub 2023 May 22.	Wang S	Microbiol Spectr	2023	45068	PMC10269698	10.1128/spectrum.04197-22
Public_015	37212684	2021	Homo sapiens	respiratory fluids	China	SAMN30359335	Genomic Epidemiology and Characterization of Carbapenem-Resistant Klebsiella pneumoniae in ICU Inpatients in Henan Province, China: a Multicenter Cross-Sectional Study	Wang S, Wang L, Jin J, Li G, Shao H, Song Y, Sun Y, Zhang Y, Cheng J, Li L.	Microbiol Spectr. 2023 Jun 15;11(3):e0419722. doi: 10.1128/spectrum.04197-22. Epub 2023 May 22.	Wang S	Microbiol Spectr	2023	45068	PMC10269698	10.1128/spectrum.04197-22
Public_016	36794957	2017	Homo sapiens	wound pus	China	SAMN24915283	The Effect of β-Lactam Antibiotics on the Evolution of Ceftazidime/Avibactam and Cefiderocol Resistance in KPC-Producing Klebsiella pneumoniae	Zhang P, Hu H, Shi Q, Sun L, Wu X, Hua X, McNally A, Jiang Y, Yu Y, Du X.	Antimicrob Agents Chemother. 2023 Mar 16;67(3):e0127922. doi: 10.1128/aac.01279-22. Epub 2023 Feb 16.	Zhang P	Antimicrob Agents Chemother	2023	44973	PMC10019305	10.1128/aac.01279-22
Public_017	36752778	2021	Homo sapiens	blood	Italy	SAMN29397002	Ceftazidime-avibactam resistance in Klebsiella pneumoniae sequence type 37: a decade of persistence and concealed evolution	Arcari G, Polani R, Bruno F, Capitani V, Sacco F, Menichincheri G, Raponi G, Carattoli A.	Microb Genom. 2023 Feb;9(2):mgen000931. doi: 10.1099/mgen.0.000931.	Arcari G	Microb Genom	2023	44965	PMC9997735	10.1099/mgen.0.000931
Public_018	36752778	2021	Homo sapiens	blood	Italy	SAMN29397001	Ceftazidime-avibactam resistance in Klebsiella pneumoniae sequence type 37: a decade of persistence and concealed evolution	Arcari G, Polani R, Bruno F, Capitani V, Sacco F, Menichincheri G, Raponi G, Carattoli A.	Microb Genom. 2023 Feb;9(2):mgen000931. doi: 10.1099/mgen.0.000931.	Arcari G	Microb Genom	2023	44965	PMC9997735	10.1099/mgen.0.000931
Public_019	36465808	2020	Homo sapiens	sterile body fluids	China	SAMN22599454	Emergence of Ceftazidime-Avibactam Resistance and Decreased Virulence in Carbapenem-Resistant ST11 Klebsiella pneumoniae During Antibiotics Treatment	Xu M, Qian C, Jia H, Feng L, Shi S, Zhang Y, Wang L, Cao J, Zhou T, Zhou C.	Infect Drug Resist. 2022 Nov 28;15:6881-6891. doi: 10.2147/IDR.S387187. eCollection 2022.	Xu M	Infect Drug Resist	2022	44900	PMC9717589	10.2147/IDR.S387187
Public_020	36445147	2021	Homo sapiens	blood	Argentina	SAMN26232647	Outbreak of Klebsiella pneumoniae ST11 Resistant To Ceftazidime-Avibactam Producing KPC-31 and the Novel Variant KPC-115 during COVID-19 Pandemic in Argentina	Nicola F, Cejas D, González-Espinosa F, Relloso S, Herrera F, Bonvehí P, Smayevsky J, Figueroa-Espinosa R, Gutkind G, Radice M.	Microbiol Spectr. 2022 Dec 21;10(6):e0373322. doi: 10.1128/spectrum.03733-22. Epub 2022 Nov 29.	Nicola F	Microbiol Spectr	2022	44894	PMC9769968	10.1128/spectrum.03733-22
Public_021	36445147	2021	Homo sapiens	catheter samples	Argentina	SAMN26232645	Outbreak of Klebsiella pneumoniae ST11 Resistant To Ceftazidime-Avibactam Producing KPC-31 and the Novel Variant KPC-115 during COVID-19 Pandemic in Argentina	Nicola F, Cejas D, González-Espinosa F, Relloso S, Herrera F, Bonvehí P, Smayevsky J, Figueroa-Espinosa R, Gutkind G, Radice M.	Microbiol Spectr. 2022 Dec 21;10(6):e0373322. doi: 10.1128/spectrum.03733-22. Epub 2022 Nov 29.	Nicola F	Microbiol Spectr	2022	44894	PMC9769968	10.1128/spectrum.03733-22
Public_022	36421265	2019	Homo sapiens	blood	Italy	SAMN31571295	Epidemiology and In Vitro Activity of Ceftazidime/Avibactam, Meropenem/Vaborbactam and Imipenem/Relebactam against KPC-Producing K. pneumoniae Collected from Bacteremic Patients, 2018 to 2020	Bovo F, Lombardo D, Lazzarotto T, Ambretti S, Gaibani P.	Antibiotics (Basel). 2022 Nov 14;11(11):1621. doi: 10.3390/antibiotics11111621.	Bovo F	Antibiotics (Basel)	2022	2022-11-24	PMC9686929	10.3390/antibiotics11111621
Public_023	36421265	2019	Homo sapiens	blood	Italy	SAMN31571294	Epidemiology and In Vitro Activity of Ceftazidime/Avibactam, Meropenem/Vaborbactam and Imipenem/Relebactam against KPC-Producing K. pneumoniae Collected from Bacteremic Patients, 2018 to 2020	Bovo F, Lombardo D, Lazzarotto T, Ambretti S, Gaibani P.	Antibiotics (Basel). 2022 Nov 14;11(11):1621. doi: 10.3390/antibiotics11111621.	Bovo F	Antibiotics (Basel)	2022	2022-11-24	PMC9686929	10.3390/antibiotics11111621
Public_024	36421265	2019	Homo sapiens	blood	Italy	SAMN31571293	Epidemiology and In Vitro Activity of Ceftazidime/Avibactam, Meropenem/Vaborbactam and Imipenem/Relebactam against KPC-Producing K. pneumoniae Collected from Bacteremic Patients, 2018 to 2020	Bovo F, Lombardo D, Lazzarotto T, Ambretti S, Gaibani P.	Antibiotics (Basel). 2022 Nov 14;11(11):1621. doi: 10.3390/antibiotics11111621.	Bovo F	Antibiotics (Basel)	2022	2022-11-24	PMC9686929	10.3390/antibiotics11111621
Public_025	36421265	2019	Homo sapiens	blood	Italy	SAMN31571292	Epidemiology and In Vitro Activity of Ceftazidime/Avibactam, Meropenem/Vaborbactam and Imipenem/Relebactam against KPC-Producing K. pneumoniae Collected from Bacteremic Patients, 2018 to 2020	Bovo F, Lombardo D, Lazzarotto T, Ambretti S, Gaibani P.	Antibiotics (Basel). 2022 Nov 14;11(11):1621. doi: 10.3390/antibiotics11111621.	Bovo F	Antibiotics (Basel)	2022	2022-11-24	PMC9686929	10.3390/antibiotics11111621
Public_026	36421265	2018	Homo sapiens	blood	Italy	SAMN31571291	Epidemiology and In Vitro Activity of Ceftazidime/Avibactam, Meropenem/Vaborbactam and Imipenem/Relebactam against KPC-Producing K. pneumoniae Collected from Bacteremic Patients, 2018 to 2020	Bovo F, Lombardo D, Lazzarotto T, Ambretti S, Gaibani P.	Antibiotics (Basel). 2022 Nov 14;11(11):1621. doi: 10.3390/antibiotics11111621.	Bovo F	Antibiotics (Basel)	2022	2022-11-24	PMC9686929	10.3390/antibiotics11111621
Public_027	36421265	2020	Homo sapiens	blood	Italy	SAMN28544957	Epidemiology and In Vitro Activity of Ceftazidime/Avibactam, Meropenem/Vaborbactam and Imipenem/Relebactam against KPC-Producing K. pneumoniae Collected from Bacteremic Patients, 2018 to 2020	Bovo F, Lombardo D, Lazzarotto T, Ambretti S, Gaibani P.	Antibiotics (Basel). 2022 Nov 14;11(11):1621. doi: 10.3390/antibiotics11111621.	Bovo F	Antibiotics (Basel)	2022	2022-11-24	PMC9686929	10.3390/antibiotics11111621
Public_028	36421265	2020	Homo sapiens	blood	Italy	SAMN28544955	Epidemiology and In Vitro Activity of Ceftazidime/Avibactam, Meropenem/Vaborbactam and Imipenem/Relebactam against KPC-Producing K. pneumoniae Collected from Bacteremic Patients, 2018 to 2020	Bovo F, Lombardo D, Lazzarotto T, Ambretti S, Gaibani P.	Antibiotics (Basel). 2022 Nov 14;11(11):1621. doi: 10.3390/antibiotics11111621.	Bovo F	Antibiotics (Basel)	2022	2022-11-24	PMC9686929	10.3390/antibiotics11111621
Public_029	36421265	2018	Homo sapiens	blood	Italy	SAMN18746647	Epidemiology and In Vitro Activity of Ceftazidime/Avibactam, Meropenem/Vaborbactam and Imipenem/Relebactam against KPC-Producing K. pneumoniae Collected from Bacteremic Patients, 2018 to 2020	Bovo F, Lombardo D, Lazzarotto T, Ambretti S, Gaibani P.	Antibiotics (Basel). 2022 Nov 14;11(11):1621. doi: 10.3390/antibiotics11111621.	Bovo F	Antibiotics (Basel)	2022	2022-11-24	PMC9686929	10.3390/antibiotics11111621
Public_030	36421265	2018	Homo sapiens	blood	Italy	SAMN18746646	Epidemiology and In Vitro Activity of Ceftazidime/Avibactam, Meropenem/Vaborbactam and Imipenem/Relebactam against KPC-Producing K. pneumoniae Collected from Bacteremic Patients, 2018 to 2020	Bovo F, Lombardo D, Lazzarotto T, Ambretti S, Gaibani P.	Antibiotics (Basel). 2022 Nov 14;11(11):1621. doi: 10.3390/antibiotics11111621.	Bovo F	Antibiotics (Basel)	2022	2022-11-24	PMC9686929	10.3390/antibiotics11111621
Public_031	36421265	2018	Homo sapiens	blood	Italy	SAMN18746645	Epidemiology and In Vitro Activity of Ceftazidime/Avibactam, Meropenem/Vaborbactam and Imipenem/Relebactam against KPC-Producing K. pneumoniae Collected from Bacteremic Patients, 2018 to 2020	Bovo F, Lombardo D, Lazzarotto T, Ambretti S, Gaibani P.	Antibiotics (Basel). 2022 Nov 14;11(11):1621. doi: 10.3390/antibiotics11111621.	Bovo F	Antibiotics (Basel)	2022	2022-11-24	PMC9686929	10.3390/antibiotics11111621
Public_032	36414199	2019	Homo sapiens	urine	Italy	SAMN29934026	Deciphering variable resistance to novel carbapenem-based β-lactamase inhibitor combinations in a multi-clonal outbreak caused by Klebsiella pneumoniae carbapenemase (KPC)-producing Klebsiella pneumoniae resistant to ceftazidime/avibactam	Di Pilato V, Principe L, Andriani L, Aiezza N, Coppi M, Ricci S, Giani T, Luzzaro F, Rossolini GM.	Clin Microbiol Infect. 2023 Apr;29(4):537.e1-537.e8. doi: 10.1016/j.cmi.2022.11.011. Epub 2022 Nov 19.	Di Pilato V	Clin Microbiol Infect	2023	44887	-	10.1016/j.cmi.2022.11.011
Public_033	36414199	2019	Homo sapiens	urine	Italy	SAMN29934025	Deciphering variable resistance to novel carbapenem-based β-lactamase inhibitor combinations in a multi-clonal outbreak caused by Klebsiella pneumoniae carbapenemase (KPC)-producing Klebsiella pneumoniae resistant to ceftazidime/avibactam	Di Pilato V, Principe L, Andriani L, Aiezza N, Coppi M, Ricci S, Giani T, Luzzaro F, Rossolini GM.	Clin Microbiol Infect. 2023 Apr;29(4):537.e1-537.e8. doi: 10.1016/j.cmi.2022.11.011. Epub 2022 Nov 19.	Di Pilato V	Clin Microbiol Infect	2023	44887	-	10.1016/j.cmi.2022.11.011
Public_034	36414199	2019	Homo sapiens	feces	Italy	SAMN29934023	Deciphering variable resistance to novel carbapenem-based β-lactamase inhibitor combinations in a multi-clonal outbreak caused by Klebsiella pneumoniae carbapenemase (KPC)-producing Klebsiella pneumoniae resistant to ceftazidime/avibactam	Di Pilato V, Principe L, Andriani L, Aiezza N, Coppi M, Ricci S, Giani T, Luzzaro F, Rossolini GM.	Clin Microbiol Infect. 2023 Apr;29(4):537.e1-537.e8. doi: 10.1016/j.cmi.2022.11.011. Epub 2022 Nov 19.	Di Pilato V	Clin Microbiol Infect	2023	44887	-	10.1016/j.cmi.2022.11.011
Public_035	36414199	2019	Homo sapiens	urine	Italy	SAMN29934022	Deciphering variable resistance to novel carbapenem-based β-lactamase inhibitor combinations in a multi-clonal outbreak caused by Klebsiella pneumoniae carbapenemase (KPC)-producing Klebsiella pneumoniae resistant to ceftazidime/avibactam	Di Pilato V, Principe L, Andriani L, Aiezza N, Coppi M, Ricci S, Giani T, Luzzaro F, Rossolini GM.	Clin Microbiol Infect. 2023 Apr;29(4):537.e1-537.e8. doi: 10.1016/j.cmi.2022.11.011. Epub 2022 Nov 19.	Di Pilato V	Clin Microbiol Infect	2023	44887	-	10.1016/j.cmi.2022.11.011
Public_036	36414199	2019	Homo sapiens	urine	Italy	SAMN29934021	Deciphering variable resistance to novel carbapenem-based β-lactamase inhibitor combinations in a multi-clonal outbreak caused by Klebsiella pneumoniae carbapenemase (KPC)-producing Klebsiella pneumoniae resistant to ceftazidime/avibactam	Di Pilato V, Principe L, Andriani L, Aiezza N, Coppi M, Ricci S, Giani T, Luzzaro F, Rossolini GM.	Clin Microbiol Infect. 2023 Apr;29(4):537.e1-537.e8. doi: 10.1016/j.cmi.2022.11.011. Epub 2022 Nov 19.	Di Pilato V	Clin Microbiol Infect	2023	44887	-	10.1016/j.cmi.2022.11.011
Public_037	36414199	2019	Homo sapiens	urine	Italy	SAMN29934020	Deciphering variable resistance to novel carbapenem-based β-lactamase inhibitor combinations in a multi-clonal outbreak caused by Klebsiella pneumoniae carbapenemase (KPC)-producing Klebsiella pneumoniae resistant to ceftazidime/avibactam	Di Pilato V, Principe L, Andriani L, Aiezza N, Coppi M, Ricci S, Giani T, Luzzaro F, Rossolini GM.	Clin Microbiol Infect. 2023 Apr;29(4):537.e1-537.e8. doi: 10.1016/j.cmi.2022.11.011. Epub 2022 Nov 19.	Di Pilato V	Clin Microbiol Infect	2023	44887	-	10.1016/j.cmi.2022.11.011
Public_038	36414199	2018	Homo sapiens	alveolar lavage fluid	Italy	SAMN29934016	Deciphering variable resistance to novel carbapenem-based β-lactamase inhibitor combinations in a multi-clonal outbreak caused by Klebsiella pneumoniae carbapenemase (KPC)-producing Klebsiella pneumoniae resistant to ceftazidime/avibactam	Di Pilato V, Principe L, Andriani L, Aiezza N, Coppi M, Ricci S, Giani T, Luzzaro F, Rossolini GM.	Clin Microbiol Infect. 2023 Apr;29(4):537.e1-537.e8. doi: 10.1016/j.cmi.2022.11.011. Epub 2022 Nov 19.	Di Pilato V	Clin Microbiol Infect	2023	44887	-	10.1016/j.cmi.2022.11.011
Public_039	36414199	2018	Homo sapiens	alveolar lavage fluid	Italy	SAMN29934015	Deciphering variable resistance to novel carbapenem-based β-lactamase inhibitor combinations in a multi-clonal outbreak caused by Klebsiella pneumoniae carbapenemase (KPC)-producing Klebsiella pneumoniae resistant to ceftazidime/avibactam	Di Pilato V, Principe L, Andriani L, Aiezza N, Coppi M, Ricci S, Giani T, Luzzaro F, Rossolini GM.	Clin Microbiol Infect. 2023 Apr;29(4):537.e1-537.e8. doi: 10.1016/j.cmi.2022.11.011. Epub 2022 Nov 19.	Di Pilato V	Clin Microbiol Infect	2023	44887	-	10.1016/j.cmi.2022.11.011
Public_040	36414199	2018	Homo sapiens	urine	Italy	SAMN13336383	Deciphering variable resistance to novel carbapenem-based β-lactamase inhibitor combinations in a multi-clonal outbreak caused by Klebsiella pneumoniae carbapenemase (KPC)-producing Klebsiella pneumoniae resistant to ceftazidime/avibactam	Di Pilato V, Principe L, Andriani L, Aiezza N, Coppi M, Ricci S, Giani T, Luzzaro F, Rossolini GM.	Clin Microbiol Infect. 2023 Apr;29(4):537.e1-537.e8. doi: 10.1016/j.cmi.2022.11.011. Epub 2022 Nov 19.	Di Pilato V	Clin Microbiol Infect	2023	44887	-	10.1016/j.cmi.2022.11.011
Public_041	36208851	2020	Homo sapiens	others	Italy	SAMN29401977	In vitro activity of ceftazidime/avibactam against carbapenem-nonsusceptible Klebsiella penumoniae isolates collected during the first wave of the SARS-CoV-2 pandemic: a Southern Italy, multicenter, surveillance study	La Bella G, Lopizzo T, Lupo L, Angarano R, Curci A, Manti B, La Salandra G, Mosca A, De Nittis R, Arena F.	J Glob Antimicrob Resist. 2022 Dec;31:236-238. doi: 10.1016/j.jgar.2022.09.013. Epub 2022 Oct 5.	La Bella G	J Glob Antimicrob Resist	2022	44842	PMC9533593	10.1016/j.jgar.2022.09.013
Public_042	35467408	2019	Homo sapiens	respiratory fluids	China	SAMN20422820	Comparison of Two Distinct Subpopulations of Klebsiella pneumoniae ST16 Co-Occurring in a Single Patient	Zhang B, Hu R, Liang Q, Liang S, Li Q, Bai J, Ding M, Zhang F, Zhou Y.	Microbiol Spectr. 2022 Jun 29;10(3):e0262421. doi: 10.1128/spectrum.02624-21. Epub 2022 Apr 25.	Zhang B	Microbiol Spectr	2022	44676	PMC9241866	10.1128/spectrum.02624-21
Public_043	-	2019	Homo sapiens	feces	China	SAMN20422819	-	-	-	-	-	-	-	-	-
Public_044	35467408	2019	Homo sapiens	feces	China	SAMN20422818	Comparison of Two Distinct Subpopulations of Klebsiella pneumoniae ST16 Co-Occurring in a Single Patient	Zhang B, Hu R, Liang Q, Liang S, Li Q, Bai J, Ding M, Zhang F, Zhou Y.	Microbiol Spectr. 2022 Jun 29;10(3):e0262421. doi: 10.1128/spectrum.02624-21. Epub 2022 Apr 25.	Zhang B	Microbiol Spectr	2022	44676	PMC9241866	10.1128/spectrum.02624-21
Public_045	35107303	2020	Homo sapiens	alveolar lavage fluid	Spain	SAMN19911940	Impact of Ceftazidime-Avibactam Treatment in the Emergence of Novel KPC Variants in the ST307-Klebsiella pneumoniae High-Risk Clone and Consequences for Their Routine Detection	Hernández-García M, Castillo-Polo JA, Cordero DG, Pérez-Viso B, García-Castillo M, Saez de la Fuente J, Morosini MI, Cantón R, Ruiz-Garbajosa P.	J Clin Microbiol. 2022 Mar 16;60(3):e0224521. doi: 10.1128/jcm.02245-21. Epub 2022 Mar 16.	Hernández-García M	J Clin Microbiol	2022	44594	PMC8925889	10.1128/jcm.02245-21
Public_046	35038557	2018	Homo sapiens	sterile body fluids	Spain	SAMN20157767	In vivo selection of KPC-94 and KPC-95 in Klebsiella pneumoniae isolates from patients treated with ceftazidime/avibactam	Guzmán-Puche J, Pérez-Nadales E, Pérez-Vázquez M, Causse M, Gracia-Ahufinger I, Mendez-Natera A, Allalou-Ruiz Y, Elías C, Oteo-Iglesias J, Torre-Cisneros J, Martínez-Martínez L.	Int J Antimicrob Agents. 2022 Feb;59(2):106524. doi: 10.1016/j.ijantimicag.2022.106524. Epub 2022 Jan 14.	Guzmán-Puche J	Int J Antimicrob Agents	2022	44578	-	10.1016/j.ijantimicag.2022.106524
Public_047	35038557	2018	Homo sapiens	feces	Spain	SAMN20157765	In vivo selection of KPC-94 and KPC-95 in Klebsiella pneumoniae isolates from patients treated with ceftazidime/avibactam	Guzmán-Puche J, Pérez-Nadales E, Pérez-Vázquez M, Causse M, Gracia-Ahufinger I, Mendez-Natera A, Allalou-Ruiz Y, Elías C, Oteo-Iglesias J, Torre-Cisneros J, Martínez-Martínez L.	Int J Antimicrob Agents. 2022 Feb;59(2):106524. doi: 10.1016/j.ijantimicag.2022.106524. Epub 2022 Jan 14.	Guzmán-Puche J	Int J Antimicrob Agents	2022	44578	-	10.1016/j.ijantimicag.2022.106524
Public_048	35038557	2017	Homo sapiens	feces	Spain	SAMN20157764	In vivo selection of KPC-94 and KPC-95 in Klebsiella pneumoniae isolates from patients treated with ceftazidime/avibactam	Guzmán-Puche J, Pérez-Nadales E, Pérez-Vázquez M, Causse M, Gracia-Ahufinger I, Mendez-Natera A, Allalou-Ruiz Y, Elías C, Oteo-Iglesias J, Torre-Cisneros J, Martínez-Martínez L.	Int J Antimicrob Agents. 2022 Feb;59(2):106524. doi: 10.1016/j.ijantimicag.2022.106524. Epub 2022 Jan 14.	Guzmán-Puche J	Int J Antimicrob Agents	2022	44578	-	10.1016/j.ijantimicag.2022.106524
Public_049	35038557	2017	Homo sapiens	sterile body fluids	Spain	SAMN20157762	In vivo selection of KPC-94 and KPC-95 in Klebsiella pneumoniae isolates from patients treated with ceftazidime/avibactam	Guzmán-Puche J, Pérez-Nadales E, Pérez-Vázquez M, Causse M, Gracia-Ahufinger I, Mendez-Natera A, Allalou-Ruiz Y, Elías C, Oteo-Iglesias J, Torre-Cisneros J, Martínez-Martínez L.	Int J Antimicrob Agents. 2022 Feb;59(2):106524. doi: 10.1016/j.ijantimicag.2022.106524. Epub 2022 Jan 14.	Guzmán-Puche J	Int J Antimicrob Agents	2022	44578	-	10.1016/j.ijantimicag.2022.106524
Public_050	35038557	2014	Homo sapiens	feces	Spain	SAMN20157760	In vivo selection of KPC-94 and KPC-95 in Klebsiella pneumoniae isolates from patients treated with ceftazidime/avibactam	Guzmán-Puche J, Pérez-Nadales E, Pérez-Vázquez M, Causse M, Gracia-Ahufinger I, Mendez-Natera A, Allalou-Ruiz Y, Elías C, Oteo-Iglesias J, Torre-Cisneros J, Martínez-Martínez L.	Int J Antimicrob Agents. 2022 Feb;59(2):106524. doi: 10.1016/j.ijantimicag.2022.106524. Epub 2022 Jan 14.	Guzmán-Puche J	Int J Antimicrob Agents	2022	44578	-	10.1016/j.ijantimicag.2022.106524
Public_051	34988712	2020	Homo sapiens	alveolar lavage fluid	Italy	SAMN20197302	Interplay between Klebsiella pneumoniae producing KPC-31 and KPC-3 under treatment with high dosage meropenem: a case report	Arcari G, Oliva A, Sacco F, Di Lella FM, Raponi G, Tomolillo D, Curtolo A, Venditti M, Carattoli A.	Eur J Clin Microbiol Infect Dis. 2022 Mar;41(3):495-500. doi: 10.1007/s10096-021-04388-y. Epub 2022 Jan 6.	Arcari G	Eur J Clin Microbiol Infect Dis	2022	44567	PMC8731190	10.1007/s10096-021-04388-y
Public_052	34935448	2020	Homo sapiens	respiratory fluids	China	SAMN17023459	Molecular Mechanisms Driving the In Vivo Development of KPC-71-Mediated Resistance to Ceftazidime-Avibactam during Treatment of Carbapenem-Resistant Klebsiella pneumoniae Infections	Li X, Ke H, Wu W, Tu Y, Zhou H, Yu Y.	mSphere. 2021 Dec 22;6(6):e0085921. doi: 10.1128/mSphere.00859-21. Epub 2021 Dec 22.	Li X	mSphere	2021	44552	PMC8694138	10.1128/mSphere.00859-21
Public_053	34630354	2019	Homo sapiens	respiratory fluids	China	SAMN14411774	In vivo Selection of Imipenem Resistance Among Ceftazidime-Avibactam-Resistant, Imipenem-Susceptible Klebsiella pneumoniae Isolate With KPC-33 Carbapenemase	Wang C, Zhao J, Liu Z, Sun A, Sun L, Li B, Lu B, Liu Y, Cao B.	Front Microbiol. 2021 Sep 23;12:727946. doi: 10.3389/fmicb.2021.727946. eCollection 2021.	Wang C	Front Microbiol	2021	44480	PMC8496447	10.3389/fmicb.2021.727946
Public_054	34484166	2020	Homo sapiens	respiratory fluids	China	SAMN15234688	Emergence of a KPC Variant Conferring Resistance to Ceftazidime-Avibactam in a Widespread ST11 Carbapenem-Resistant Klebsiella pneumoniae Clone in China	Li X, Quan J, Ke H, Wu W, Feng Y, Yu Y, Jiang Y.	Front Microbiol. 2021 Aug 16;12:724272. doi: 10.3389/fmicb.2021.724272. eCollection 2021.	Li X	Front Microbiol	2021	44445	PMC8415713	10.3389/fmicb.2021.724272
Public_055	34354959	2020	Homo sapiens	respiratory fluids	China	SAMN14944066	Acquisition of a Stable and Transferable bla(NDM-5)-Positive Plasmid With Low Fitness Cost Leading to Ceftazidime/Avibactam Resistance in KPC-2-Producing Klebsiella pneumoniae During Treatment	Huang J, Zhang S, Zhao Z, Chen M, Cao Y, Li B.	Front Cell Infect Microbiol. 2021 Jul 20;11:658070. doi: 10.3389/fcimb.2021.658070. eCollection 2021.	Huang J	Front Cell Infect Microbiol	2021	44414	PMC8329419	10.3389/fcimb.2021.658070
Public_056	34248878	2020	Homo sapiens	sterile body fluids	China	SAMN18042958	Genomic New Insights Into Emergence and Clinical Therapy of Multidrug-Resistant Klebsiella pneumoniae in Infected Pancreatic Necrosis	Hao H, Liu Y, Cao J, Gao K, Lu Y, Wang W, Wang P, Lu S, Hu L, Tong Z, Li W.	Front Microbiol. 2021 Jun 25;12:669230. doi: 10.3389/fmicb.2021.669230. eCollection 2021.	Hao H	Front Microbiol	2021	44389	PMC8269854	10.3389/fmicb.2021.669230
Public_057	34248878	2020	Homo sapiens	sterile body fluids	China	SAMN18042956	Genomic New Insights Into Emergence and Clinical Therapy of Multidrug-Resistant Klebsiella pneumoniae in Infected Pancreatic Necrosis	Hao H, Liu Y, Cao J, Gao K, Lu Y, Wang W, Wang P, Lu S, Hu L, Tong Z, Li W.	Front Microbiol. 2021 Jun 25;12:669230. doi: 10.3389/fmicb.2021.669230. eCollection 2021.	Hao H	Front Microbiol	2021	44389	PMC8269854	10.3389/fmicb.2021.669230
Public_058	34248878	2020	Homo sapiens	sterile body fluids	China	SAMN18042955	Genomic New Insights Into Emergence and Clinical Therapy of Multidrug-Resistant Klebsiella pneumoniae in Infected Pancreatic Necrosis	Hao H, Liu Y, Cao J, Gao K, Lu Y, Wang W, Wang P, Lu S, Hu L, Tong Z, Li W.	Front Microbiol. 2021 Jun 25;12:669230. doi: 10.3389/fmicb.2021.669230. eCollection 2021.	Hao H	Front Microbiol	2021	44389	PMC8269854	10.3389/fmicb.2021.669230
Public_059	34248878	2020	Homo sapiens	sterile body fluids	China	SAMN18042954	Genomic New Insights Into Emergence and Clinical Therapy of Multidrug-Resistant Klebsiella pneumoniae in Infected Pancreatic Necrosis	Hao H, Liu Y, Cao J, Gao K, Lu Y, Wang W, Wang P, Lu S, Hu L, Tong Z, Li W.	Front Microbiol. 2021 Jun 25;12:669230. doi: 10.3389/fmicb.2021.669230. eCollection 2021.	Hao H	Front Microbiol	2021	44389	PMC8269854	10.3389/fmicb.2021.669230
Public_060	34248878	2020	Homo sapiens	sterile body fluids	China	SAMN18042952	Genomic New Insights Into Emergence and Clinical Therapy of Multidrug-Resistant Klebsiella pneumoniae in Infected Pancreatic Necrosis	Hao H, Liu Y, Cao J, Gao K, Lu Y, Wang W, Wang P, Lu S, Hu L, Tong Z, Li W.	Front Microbiol. 2021 Jun 25;12:669230. doi: 10.3389/fmicb.2021.669230. eCollection 2021.	Hao H	Front Microbiol	2021	44389	PMC8269854	10.3389/fmicb.2021.669230
Public_061	34007191	2020	Homo sapiens	respiratory fluids	China	SAMN17348563	Ceftazidime-Avibactam Resistance in Klebsiella pneumoniae Sequence Type 11 Due to a Mutation in Plasmid-Borne bla (kpc-2) to bla (kpc-33), in Henan, China	Li D, Li K, Dong H, Ren D, Gong D, Jiang F, Shi C, Li J, Zhang Q, Yan W, Li Y.	Infect Drug Resist. 2021 May 10;14:1725-1731. doi: 10.2147/IDR.S306095. eCollection 2021.	Li D	Infect Drug Resist	2021	44335	PMC8121278	10.2147/IDR.S306095
Public_062	33287207	2014	Homo sapiens	wound pus	Russia	SAMN16386297	Antimicrobial Resistance and Genomic Characterization of OXA-48- and CTX-M-15-Co-Producing Hypervirulent Klebsiella pneumoniae ST23 Recovered from Nosocomial Outbreak	Shaidullina E, Shelenkov A, Yanushevich Y, Mikhaylova Y, Shagin D, Alexandrova I, Ershova O, Akimkin V, Kozlov R, Edelstein M.	Antibiotics (Basel). 2020 Dec 3;9(12):862. doi: 10.3390/antibiotics9120862.	Shaidullina E	Antibiotics (Basel)	2020	44173	PMC7761672	10.3390/antibiotics9120862
Public_063	33106265	2018	Homo sapiens	urine	Italy	SAMN13336383	KPC-53, a KPC-3 Variant of Clinical Origin Associated with Reduced Susceptibility to Ceftazidime-Avibactam	Di Pilato V, Aiezza N, Viaggi V, Antonelli A, Principe L, Giani T, Luzzaro F, Rossolini GM.	Antimicrob Agents Chemother. 2020 Dec 16;65(1):e01429-20. doi: 10.1128/AAC.01429-20. Print 2020 Dec 16.	Di Pilato V	Antimicrob Agents Chemother	2020	44131	PMC7927837	10.1128/AAC.01429-20
Public_064	32003322	2016	Homo sapiens	feces	Italy	SAMN08399051	Population structure of KPC carbapenemase-producing Klebsiella pneumoniae in a long-term acute-care rehabilitation facility: identification of a new lineage of clonal group 101, associated with local hyperendemicity	Arena F, Di Pilato V, Vannetti F, Fabbri L, Antonelli A, Coppi M, Pupillo R, Macchi C, Rossolini GM.	Microb Genom. 2020 Jan;6(1):e000308. doi: 10.1099/mgen.0.000308.	Arena F	Microb Genom	2020	43862	PMC7067035	10.1099/mgen.0.000308
Public_065	31964792	2017	Homo sapiens	urine	Italy	SAMN12571327	Ceftazidime-Avibactam Resistance Associated with Increased bla(KPC-3) Gene Copy Number Mediated by pKpQIL Plasmid Derivatives in Sequence Type 258 Klebsiella pneumoniae	Coppi M, Di Pilato V, Monaco F, Giani T, Conaldi PG, Rossolini GM.	Antimicrob Agents Chemother. 2020 Mar 24;64(4):e01816-19. doi: 10.1128/AAC.01816-19. Print 2020 Mar 24.	Coppi M	Antimicrob Agents Chemother	2020	43853	PMC7179273	10.1128/AAC.01816-19
Public_066	31964792	2017	Homo sapiens	blood	Italy	SAMN11105635	Ceftazidime-Avibactam Resistance Associated with Increased bla(KPC-3) Gene Copy Number Mediated by pKpQIL Plasmid Derivatives in Sequence Type 258 Klebsiella pneumoniae	Coppi M, Di Pilato V, Monaco F, Giani T, Conaldi PG, Rossolini GM.	Antimicrob Agents Chemother. 2020 Mar 24;64(4):e01816-19. doi: 10.1128/AAC.01816-19. Print 2020 Mar 24.	Coppi M	Antimicrob Agents Chemother	2020	43853	PMC7179273	10.1128/AAC.01816-19
Public_067	31494252	2017	Homo sapiens	urine	China	SAMN10516687	Emergence of ceftazidime/avibactam resistance in carbapenem-resistant Klebsiella pneumoniae in China	Zhang P, Shi Q, Hu H, Hong B, Wu X, Du X, Akova M, Yu Y.	Clin Microbiol Infect. 2020 Jan;26(1):124.e1-124.e4. doi: 10.1016/j.cmi.2019.08.020. Epub 2019 Sep 5.	Zhang P	Clin Microbiol Infect	2020	43717	-	10.1016/j.cmi.2019.08.020
Public_068	31494252	2017	Homo sapiens	-	China	SAMN10516686	Emergence of ceftazidime/avibactam resistance in carbapenem-resistant Klebsiella pneumoniae in China	Zhang P, Shi Q, Hu H, Hong B, Wu X, Du X, Akova M, Yu Y.	Clin Microbiol Infect. 2020 Jan;26(1):124.e1-124.e4. doi: 10.1016/j.cmi.2019.08.020. Epub 2019 Sep 5.	Zhang P	Clin Microbiol Infect	2020	43717	-	10.1016/j.cmi.2019.08.020
Public_069	31494252	2017	Homo sapiens	respiratory fluids	China	SAMN10516685	Emergence of ceftazidime/avibactam resistance in carbapenem-resistant Klebsiella pneumoniae in China	Zhang P, Shi Q, Hu H, Hong B, Wu X, Du X, Akova M, Yu Y.	Clin Microbiol Infect. 2020 Jan;26(1):124.e1-124.e4. doi: 10.1016/j.cmi.2019.08.020. Epub 2019 Sep 5.	Zhang P	Clin Microbiol Infect	2020	43717	-	10.1016/j.cmi.2019.08.020
Public_070	31494252	2017	Homo sapiens	blood	China	SAMN10516684	Emergence of ceftazidime/avibactam resistance in carbapenem-resistant Klebsiella pneumoniae in China	Zhang P, Shi Q, Hu H, Hong B, Wu X, Du X, Akova M, Yu Y.	Clin Microbiol Infect. 2020 Jan;26(1):124.e1-124.e4. doi: 10.1016/j.cmi.2019.08.020. Epub 2019 Sep 5.	Zhang P	Clin Microbiol Infect	2020	43717	-	10.1016/j.cmi.2019.08.020
Public_071	31494252	2017	Homo sapiens	urine	China	SAMN10516683	Emergence of ceftazidime/avibactam resistance in carbapenem-resistant Klebsiella pneumoniae in China	Zhang P, Shi Q, Hu H, Hong B, Wu X, Du X, Akova M, Yu Y.	Clin Microbiol Infect. 2020 Jan;26(1):124.e1-124.e4. doi: 10.1016/j.cmi.2019.08.020. Epub 2019 Sep 5.	Zhang P	Clin Microbiol Infect	2020	43717	-	10.1016/j.cmi.2019.08.020
Public_072	31494252	2017	Homo sapiens	urine	China	SAMN10516682	Emergence of ceftazidime/avibactam resistance in carbapenem-resistant Klebsiella pneumoniae in China	Zhang P, Shi Q, Hu H, Hong B, Wu X, Du X, Akova M, Yu Y.	Clin Microbiol Infect. 2020 Jan;26(1):124.e1-124.e4. doi: 10.1016/j.cmi.2019.08.020. Epub 2019 Sep 5.	Zhang P	Clin Microbiol Infect	2020	43717	-	10.1016/j.cmi.2019.08.020
Public_073	31494252	2017	Homo sapiens	blood	China	SAMN10516681	Emergence of ceftazidime/avibactam resistance in carbapenem-resistant Klebsiella pneumoniae in China	Zhang P, Shi Q, Hu H, Hong B, Wu X, Du X, Akova M, Yu Y.	Clin Microbiol Infect. 2020 Jan;26(1):124.e1-124.e4. doi: 10.1016/j.cmi.2019.08.020. Epub 2019 Sep 5.	Zhang P	Clin Microbiol Infect	2020	43717	-	10.1016/j.cmi.2019.08.020
Public_074	31494252	2017	Homo sapiens	urine	China	SAMN10516680	Emergence of ceftazidime/avibactam resistance in carbapenem-resistant Klebsiella pneumoniae in China	Zhang P, Shi Q, Hu H, Hong B, Wu X, Du X, Akova M, Yu Y.	Clin Microbiol Infect. 2020 Jan;26(1):124.e1-124.e4. doi: 10.1016/j.cmi.2019.08.020. Epub 2019 Sep 5.	Zhang P	Clin Microbiol Infect	2020	43717	-	10.1016/j.cmi.2019.08.020
Public_075	31494252	2017	Homo sapiens	wound pus	China	SAMN10516679	Emergence of ceftazidime/avibactam resistance in carbapenem-resistant Klebsiella pneumoniae in China	Zhang P, Shi Q, Hu H, Hong B, Wu X, Du X, Akova M, Yu Y.	Clin Microbiol Infect. 2020 Jan;26(1):124.e1-124.e4. doi: 10.1016/j.cmi.2019.08.020. Epub 2019 Sep 5.	Zhang P	Clin Microbiol Infect	2020	43717	-	10.1016/j.cmi.2019.08.020
Public_076	31494252	2017	Homo sapiens	others	China	SAMN10516678	Emergence of ceftazidime/avibactam resistance in carbapenem-resistant Klebsiella pneumoniae in China	Zhang P, Shi Q, Hu H, Hong B, Wu X, Du X, Akova M, Yu Y.	Clin Microbiol Infect. 2020 Jan;26(1):124.e1-124.e4. doi: 10.1016/j.cmi.2019.08.020. Epub 2019 Sep 5.	Zhang P	Clin Microbiol Infect	2020	43717	-	10.1016/j.cmi.2019.08.020
Public_077	31494252	2017	Homo sapiens	blood	China	SAMN10516677	Emergence of ceftazidime/avibactam resistance in carbapenem-resistant Klebsiella pneumoniae in China	Zhang P, Shi Q, Hu H, Hong B, Wu X, Du X, Akova M, Yu Y.	Clin Microbiol Infect. 2020 Jan;26(1):124.e1-124.e4. doi: 10.1016/j.cmi.2019.08.020. Epub 2019 Sep 5.	Zhang P	Clin Microbiol Infect	2020	43717	-	10.1016/j.cmi.2019.08.020
Public_078	31494252	2017	Homo sapiens	urine	China	SAMN10516676	Emergence of ceftazidime/avibactam resistance in carbapenem-resistant Klebsiella pneumoniae in China	Zhang P, Shi Q, Hu H, Hong B, Wu X, Du X, Akova M, Yu Y.	Clin Microbiol Infect. 2020 Jan;26(1):124.e1-124.e4. doi: 10.1016/j.cmi.2019.08.020. Epub 2019 Sep 5.	Zhang P	Clin Microbiol Infect	2020	43717	-	10.1016/j.cmi.2019.08.020
Public_079	31494252	2017	Homo sapiens	respiratory fluids	China	SAMN10516675	Emergence of ceftazidime/avibactam resistance in carbapenem-resistant Klebsiella pneumoniae in China	Zhang P, Shi Q, Hu H, Hong B, Wu X, Du X, Akova M, Yu Y.	Clin Microbiol Infect. 2020 Jan;26(1):124.e1-124.e4. doi: 10.1016/j.cmi.2019.08.020. Epub 2019 Sep 5.	Zhang P	Clin Microbiol Infect	2020	43717	-	10.1016/j.cmi.2019.08.020
Public_080	29566151	2017	Homo sapiens	Broncho-Alveolar Lavage	Italy	SAMEA104168631	In vivo evolution of resistant subpopulations of KPC-producing Klebsiella pneumoniae during ceftazidime/avibactam treatment	Gaibani P, Campoli C, Lewis RE, Volpe SL, Scaltriti E, Giannella M, Pongolini S, Berlingeri A, Cristini F, Bartoletti M, Tedeschi S, Ambretti S.	J Antimicrob Chemother. 2018 Jun 1;73(6):1525-1529. doi: 10.1093/jac/dky082.	Gaibani P	J Antimicrob Chemother	2018	43182	-	10.1093/jac/dky082
Public_081	29566151	2017	Homo sapiens	blood	Italy	SAMEA104168632	In vivo evolution of resistant subpopulations of KPC-producing Klebsiella pneumoniae during ceftazidime/avibactam treatment	Gaibani P, Campoli C, Lewis RE, Volpe SL, Scaltriti E, Giannella M, Pongolini S, Berlingeri A, Cristini F, Bartoletti M, Tedeschi S, Ambretti S.	J Antimicrob Chemother. 2018 Jun 1;73(6):1525-1529. doi: 10.1093/jac/dky082.	Gaibani P	J Antimicrob Chemother	2018	43182	-	10.1093/jac/dky082
Public_082	29263067	2016	Homo sapiens	alveolar lavage fluid	USA	SAMN08133261	Successive Emergence of Ceftazidime-Avibactam Resistance through Distinct Genomic Adaptations in bla(KPC-2)-Harboring Klebsiella pneumoniae Sequence Type 307 Isolates	Giddins MJ, Macesic N, Annavajhala MK, Stump S, Khan S, McConville TH, Mehta M, Gomez-Simmonds A, Uhlemann AC.	Antimicrob Agents Chemother. 2018 Feb 23;62(3):e02101-17. doi: 10.1128/AAC.02101-17. Print 2018 Mar.	Giddins MJ	Antimicrob Agents Chemother	2018	43091	PMC5826117	10.1128/AAC.02101-17
Public_083	28396547	2014	Homo sapiens	blood	USA	SAMN06765484	Resistance to Ceftazidime-Avibactam in Klebsiella pneumoniae Due to Porin Mutations and the Increased Expression of KPC-3	Humphries RM, Hemarajata P.	Antimicrob Agents Chemother. 2017 May 24;61(6):e00537-17. doi: 10.1128/AAC.00537-17. Print 2017 Jun.	Humphries RM	Antimicrob Agents Chemother	2017	42837	PMC5444130	10.1128/AAC.00537-17
Public_084	28031201	2016	Homo sapiens	alveolar lavage fluid	USA	SAMN05301552	Emergence of Ceftazidime-Avibactam Resistance Due to Plasmid-Borne bla(KPC-3) Mutations during Treatment of Carbapenem-Resistant Klebsiella pneumoniae Infections	Shields RK, Chen L, Cheng S, Chavda KD, Press EG, Snyder A, Pandey R, Doi Y, Kreiswirth BN, Nguyen MH, Clancy CJ.	Antimicrob Agents Chemother. 2017 Feb 23;61(3):e02097-16. doi: 10.1128/AAC.02097-16. Print 2017 Mar.	Shields RK	Antimicrob Agents Chemother	2017	42734	PMC5328542	10.1128/AAC.02097-16
Public_085	28031201	2016	Homo sapiens	urine	USA	SAMN05301549	Emergence of Ceftazidime-Avibactam Resistance Due to Plasmid-Borne bla(KPC-3) Mutations during Treatment of Carbapenem-Resistant Klebsiella pneumoniae Infections	Shields RK, Chen L, Cheng S, Chavda KD, Press EG, Snyder A, Pandey R, Doi Y, Kreiswirth BN, Nguyen MH, Clancy CJ.	Antimicrob Agents Chemother. 2017 Feb 23;61(3):e02097-16. doi: 10.1128/AAC.02097-16. Print 2017 Mar.	Shields RK	Antimicrob Agents Chemother	2017	42734	PMC5328542	10.1128/AAC.02097-16
Public_086	28031201	2016	Homo sapiens	urine	USA	SAMN05301548	Emergence of Ceftazidime-Avibactam Resistance Due to Plasmid-Borne bla(KPC-3) Mutations during Treatment of Carbapenem-Resistant Klebsiella pneumoniae Infections	Shields RK, Chen L, Cheng S, Chavda KD, Press EG, Snyder A, Pandey R, Doi Y, Kreiswirth BN, Nguyen MH, Clancy CJ.	Antimicrob Agents Chemother. 2017 Feb 23;61(3):e02097-16. doi: 10.1128/AAC.02097-16. Print 2017 Mar.	Shields RK	Antimicrob Agents Chemother	2017	42734	PMC5328542	10.1128/AAC.02097-16
Public_087	28031201	2015	Homo sapiens	respiratory fluids	USA	SAMN05301546	Emergence of Ceftazidime-Avibactam Resistance Due to Plasmid-Borne bla(KPC-3) Mutations during Treatment of Carbapenem-Resistant Klebsiella pneumoniae Infections	Shields RK, Chen L, Cheng S, Chavda KD, Press EG, Snyder A, Pandey R, Doi Y, Kreiswirth BN, Nguyen MH, Clancy CJ.	Antimicrob Agents Chemother. 2017 Feb 23;61(3):e02097-16. doi: 10.1128/AAC.02097-16. Print 2017 Mar.	Shields RK	Antimicrob Agents Chemother	2017	42734	PMC5328542	10.1128/AAC.02097-16
Public_088	28031201	2015	Homo sapiens	respiratory fluids	USA	SAMN05301545	Emergence of Ceftazidime-Avibactam Resistance Due to Plasmid-Borne bla(KPC-3) Mutations during Treatment of Carbapenem-Resistant Klebsiella pneumoniae Infections	Shields RK, Chen L, Cheng S, Chavda KD, Press EG, Snyder A, Pandey R, Doi Y, Kreiswirth BN, Nguyen MH, Clancy CJ.	Antimicrob Agents Chemother. 2017 Feb 23;61(3):e02097-16. doi: 10.1128/AAC.02097-16. Print 2017 Mar.	Shields RK	Antimicrob Agents Chemother	2017	42734	PMC5328542	10.1128/AAC.02097-16
Public_089	36031868	2022	Homo sapiens	others	USA	SAMN28162452	Optimal ceftazidime/avibactam dosing exposure against KPC-producing Klebsiella pneumoniae	Tam VH, Merlau PR, Hudson CS, Kline EG, Eales BM, Smith J, Sofjan AK, Shields RK.	J Antimicrob Chemother. 2022 Oct 28;77(11):3130-3137. doi: 10.1093/jac/dkac294.	Tam VH	J Antimicrob Chemother	2022	2022-08-29	PMC10205629	10.1093/jac/dkac294
Public_090	36031868	2022	Homo sapiens	others	USA	SAMN28162453	Optimal ceftazidime/avibactam dosing exposure against KPC-producing Klebsiella pneumoniae	Tam VH, Merlau PR, Hudson CS, Kline EG, Eales BM, Smith J, Sofjan AK, Shields RK.	J Antimicrob Chemother. 2022 Oct 28;77(11):3130-3137. doi: 10.1093/jac/dkac294.	Tam VH	J Antimicrob Chemother	2022	2022-08-29	PMC10205629	10.1093/jac/dkac294
Public_091	36031868	2022	Homo sapiens	others	USA	SAMN28162454	Optimal ceftazidime/avibactam dosing exposure against KPC-producing Klebsiella pneumoniae	Tam VH, Merlau PR, Hudson CS, Kline EG, Eales BM, Smith J, Sofjan AK, Shields RK.	J Antimicrob Chemother. 2022 Oct 28;77(11):3130-3137. doi: 10.1093/jac/dkac294.	Tam VH	J Antimicrob Chemother	2022	2022-08-29	PMC10205629	10.1093/jac/dkac294
Public_092	36031868	2022	Homo sapiens	others	USA	SAMN28162455	Optimal ceftazidime/avibactam dosing exposure against KPC-producing Klebsiella pneumoniae	Tam VH, Merlau PR, Hudson CS, Kline EG, Eales BM, Smith J, Sofjan AK, Shields RK.	J Antimicrob Chemother. 2022 Oct 28;77(11):3130-3137. doi: 10.1093/jac/dkac294.	Tam VH	J Antimicrob Chemother	2022	2022-08-29	PMC10205629	10.1093/jac/dkac294
Public_093	36031868	2022	Homo sapiens	others	USA	SAMN28162457	Optimal ceftazidime/avibactam dosing exposure against KPC-producing Klebsiella pneumoniae	Tam VH, Merlau PR, Hudson CS, Kline EG, Eales BM, Smith J, Sofjan AK, Shields RK.	J Antimicrob Chemother. 2022 Oct 28;77(11):3130-3137. doi: 10.1093/jac/dkac294.	Tam VH	J Antimicrob Chemother	2022	2022-08-29	PMC10205629	10.1093/jac/dkac294
Public_094	36031868	2022	Homo sapiens	others	USA	SAMN28162458	Optimal ceftazidime/avibactam dosing exposure against KPC-producing Klebsiella pneumoniae	Tam VH, Merlau PR, Hudson CS, Kline EG, Eales BM, Smith J, Sofjan AK, Shields RK.	J Antimicrob Chemother. 2022 Oct 28;77(11):3130-3137. doi: 10.1093/jac/dkac294.	Tam VH	J Antimicrob Chemother	2022	2022-08-29	PMC10205629	10.1093/jac/dkac294
Public_095	36031868	2022	Homo sapiens	others	USA	SAMN28162459	Optimal ceftazidime/avibactam dosing exposure against KPC-producing Klebsiella pneumoniae	Tam VH, Merlau PR, Hudson CS, Kline EG, Eales BM, Smith J, Sofjan AK, Shields RK.	J Antimicrob Chemother. 2022 Oct 28;77(11):3130-3137. doi: 10.1093/jac/dkac294.	Tam VH	J Antimicrob Chemother	2022	2022-08-29	PMC10205629	10.1093/jac/dkac294
Public_096	36031868	2022	Homo sapiens	others	USA	SAMN28162461	Optimal ceftazidime/avibactam dosing exposure against KPC-producing Klebsiella pneumoniae	Tam VH, Merlau PR, Hudson CS, Kline EG, Eales BM, Smith J, Sofjan AK, Shields RK.	J Antimicrob Chemother. 2022 Oct 28;77(11):3130-3137. doi: 10.1093/jac/dkac294.	Tam VH	J Antimicrob Chemother	2022	2022-08-29	PMC10205629	10.1093/jac/dkac294
Public_097	36031868	2022	Homo sapiens	others	USA	SAMN28162462	Optimal ceftazidime/avibactam dosing exposure against KPC-producing Klebsiella pneumoniae	Tam VH, Merlau PR, Hudson CS, Kline EG, Eales BM, Smith J, Sofjan AK, Shields RK.	J Antimicrob Chemother. 2022 Oct 28;77(11):3130-3137. doi: 10.1093/jac/dkac294.	Tam VH	J Antimicrob Chemother	2022	2022-08-29	PMC10205629	10.1093/jac/dkac294
Public_098	36031868	2022	Homo sapiens	others	USA	SAMN28162463	Optimal ceftazidime/avibactam dosing exposure against KPC-producing Klebsiella pneumoniae	Tam VH, Merlau PR, Hudson CS, Kline EG, Eales BM, Smith J, Sofjan AK, Shields RK.	J Antimicrob Chemother. 2022 Oct 28;77(11):3130-3137. doi: 10.1093/jac/dkac294.	Tam VH	J Antimicrob Chemother	2022	2022-08-29	PMC10205629	10.1093/jac/dkac294
Public_099	36031868	2022	Homo sapiens	others	USA	SAMN28162464	Optimal ceftazidime/avibactam dosing exposure against KPC-producing Klebsiella pneumoniae	Tam VH, Merlau PR, Hudson CS, Kline EG, Eales BM, Smith J, Sofjan AK, Shields RK.	J Antimicrob Chemother. 2022 Oct 28;77(11):3130-3137. doi: 10.1093/jac/dkac294.	Tam VH	J Antimicrob Chemother	2022	2022-08-29	PMC10205629	10.1093/jac/dkac294
Public_100	36031868	2022	Homo sapiens	others	USA	SAMN28162466	Optimal ceftazidime/avibactam dosing exposure against KPC-producing Klebsiella pneumoniae	Tam VH, Merlau PR, Hudson CS, Kline EG, Eales BM, Smith J, Sofjan AK, Shields RK.	J Antimicrob Chemother. 2022 Oct 28;77(11):3130-3137. doi: 10.1093/jac/dkac294.	Tam VH	J Antimicrob Chemother	2022	2022-08-29	PMC10205629	10.1093/jac/dkac294
Public_101	36031868	2022	Homo sapiens	others	USA	SAMN28162467	Optimal ceftazidime/avibactam dosing exposure against KPC-producing Klebsiella pneumoniae	Tam VH, Merlau PR, Hudson CS, Kline EG, Eales BM, Smith J, Sofjan AK, Shields RK.	J Antimicrob Chemother. 2022 Oct 28;77(11):3130-3137. doi: 10.1093/jac/dkac294.	Tam VH	J Antimicrob Chemother	2022	2022-08-29	PMC10205629	10.1093/jac/dkac294
Public_102	36031868	2022	Homo sapiens	others	USA	SAMN28162468	Optimal ceftazidime/avibactam dosing exposure against KPC-producing Klebsiella pneumoniae	Tam VH, Merlau PR, Hudson CS, Kline EG, Eales BM, Smith J, Sofjan AK, Shields RK.	J Antimicrob Chemother. 2022 Oct 28;77(11):3130-3137. doi: 10.1093/jac/dkac294.	Tam VH	J Antimicrob Chemother	2022	2022-08-29	PMC10205629	10.1093/jac/dkac294
Public_103	36031868	2022	Homo sapiens	others	USA	SAMN28162469	Optimal ceftazidime/avibactam dosing exposure against KPC-producing Klebsiella pneumoniae	Tam VH, Merlau PR, Hudson CS, Kline EG, Eales BM, Smith J, Sofjan AK, Shields RK.	J Antimicrob Chemother. 2022 Oct 28;77(11):3130-3137. doi: 10.1093/jac/dkac294.	Tam VH	J Antimicrob Chemother	2022	2022-08-29	PMC10205629	10.1093/jac/dkac294
Public_104	35740138	2020	Homo sapiens	feces	China	SAMN22550453	The Rapid Emergence of Ceftazidime-Avibactam Resistance Mediated by KPC Variants in Carbapenem-Resistant Klebsiella pneumoniae in Zhejiang Province, China	Liu C, Wu Y, Huang L, Zhang Y, Sun Q, Lu J, Zeng Y, Dong N, Cai C, Shen Z, Chen G, Zhang R.	Antibiotics (Basel). 2022 May 30;11(6):731. doi: 10.3390/antibiotics11060731.	Liu C	Antibiotics (Basel)	2022	2022-06-24	PMC9219983	10.3390/antibiotics11060731
Public_105	35740138	2020	Homo sapiens	feces	China	SAMN22550454	The Rapid Emergence of Ceftazidime-Avibactam Resistance Mediated by KPC Variants in Carbapenem-Resistant Klebsiella pneumoniae in Zhejiang Province, China	Liu C, Wu Y, Huang L, Zhang Y, Sun Q, Lu J, Zeng Y, Dong N, Cai C, Shen Z, Chen G, Zhang R.	Antibiotics (Basel). 2022 May 30;11(6):731. doi: 10.3390/antibiotics11060731.	Liu C	Antibiotics (Basel)	2022	2022-06-24	PMC9219983	10.3390/antibiotics11060731
Public_106	35740138	2021	Homo sapiens	respiratory fluids	China	SAMN22550463	The Rapid Emergence of Ceftazidime-Avibactam Resistance Mediated by KPC Variants in Carbapenem-Resistant Klebsiella pneumoniae in Zhejiang Province, China	Liu C, Wu Y, Huang L, Zhang Y, Sun Q, Lu J, Zeng Y, Dong N, Cai C, Shen Z, Chen G, Zhang R.	Antibiotics (Basel). 2022 May 30;11(6):731. doi: 10.3390/antibiotics11060731.	Liu C	Antibiotics (Basel)	2022	2022-06-24	PMC9219983	10.3390/antibiotics11060731
Public_107	35740138	2021	Homo sapiens	respiratory fluids	China	SAMN22550464	The Rapid Emergence of Ceftazidime-Avibactam Resistance Mediated by KPC Variants in Carbapenem-Resistant Klebsiella pneumoniae in Zhejiang Province, China	Liu C, Wu Y, Huang L, Zhang Y, Sun Q, Lu J, Zeng Y, Dong N, Cai C, Shen Z, Chen G, Zhang R.	Antibiotics (Basel). 2022 May 30;11(6):731. doi: 10.3390/antibiotics11060731.	Liu C	Antibiotics (Basel)	2022	2022-06-24	PMC9219983	10.3390/antibiotics11060731
Public_108	35740138	2021	Homo sapiens	respiratory fluids	China	SAMN22550465	The Rapid Emergence of Ceftazidime-Avibactam Resistance Mediated by KPC Variants in Carbapenem-Resistant Klebsiella pneumoniae in Zhejiang Province, China	Liu C, Wu Y, Huang L, Zhang Y, Sun Q, Lu J, Zeng Y, Dong N, Cai C, Shen Z, Chen G, Zhang R.	Antibiotics (Basel). 2022 May 30;11(6):731. doi: 10.3390/antibiotics11060731.	Liu C	Antibiotics (Basel)	2022	2022-06-24	PMC9219983	10.3390/antibiotics11060731
Public_109	35740138	2021	Homo sapiens	respiratory fluids	China	SAMN22550466	The Rapid Emergence of Ceftazidime-Avibactam Resistance Mediated by KPC Variants in Carbapenem-Resistant Klebsiella pneumoniae in Zhejiang Province, China	Liu C, Wu Y, Huang L, Zhang Y, Sun Q, Lu J, Zeng Y, Dong N, Cai C, Shen Z, Chen G, Zhang R.	Antibiotics (Basel). 2022 May 30;11(6):731. doi: 10.3390/antibiotics11060731.	Liu C	Antibiotics (Basel)	2022	2022-06-24	PMC9219983	10.3390/antibiotics11060731
Public_110	35740138	2021	Homo sapiens	respiratory fluids	China	SAMN22550467	The Rapid Emergence of Ceftazidime-Avibactam Resistance Mediated by KPC Variants in Carbapenem-Resistant Klebsiella pneumoniae in Zhejiang Province, China	Liu C, Wu Y, Huang L, Zhang Y, Sun Q, Lu J, Zeng Y, Dong N, Cai C, Shen Z, Chen G, Zhang R.	Antibiotics (Basel). 2022 May 30;11(6):731. doi: 10.3390/antibiotics11060731.	Liu C	Antibiotics (Basel)	2022	2022-06-24	PMC9219983	10.3390/antibiotics11060731
Public_111	35740138	2021	Homo sapiens	urine	China	SAMN22550468	The Rapid Emergence of Ceftazidime-Avibactam Resistance Mediated by KPC Variants in Carbapenem-Resistant Klebsiella pneumoniae in Zhejiang Province, China	Liu C, Wu Y, Huang L, Zhang Y, Sun Q, Lu J, Zeng Y, Dong N, Cai C, Shen Z, Chen G, Zhang R.	Antibiotics (Basel). 2022 May 30;11(6):731. doi: 10.3390/antibiotics11060731.	Liu C	Antibiotics (Basel)	2022	2022-06-24	PMC9219983	10.3390/antibiotics11060731
Public_112	35740138	2021	Homo sapiens	respiratory fluids	China	SAMN22550469	The Rapid Emergence of Ceftazidime-Avibactam Resistance Mediated by KPC Variants in Carbapenem-Resistant Klebsiella pneumoniae in Zhejiang Province, China	Liu C, Wu Y, Huang L, Zhang Y, Sun Q, Lu J, Zeng Y, Dong N, Cai C, Shen Z, Chen G, Zhang R.	Antibiotics (Basel). 2022 May 30;11(6):731. doi: 10.3390/antibiotics11060731.	Liu C	Antibiotics (Basel)	2022	2022-06-24	PMC9219983	10.3390/antibiotics11060731
Public_113	35740138	2021	Homo sapiens	blood	China	SAMN22550470	The Rapid Emergence of Ceftazidime-Avibactam Resistance Mediated by KPC Variants in Carbapenem-Resistant Klebsiella pneumoniae in Zhejiang Province, China	Liu C, Wu Y, Huang L, Zhang Y, Sun Q, Lu J, Zeng Y, Dong N, Cai C, Shen Z, Chen G, Zhang R.	Antibiotics (Basel). 2022 May 30;11(6):731. doi: 10.3390/antibiotics11060731.	Liu C	Antibiotics (Basel)	2022	2022-06-24	PMC9219983	10.3390/antibiotics11060731
Public_114	35373297	2020	Homo sapiens	blood	Italy	SAMN21383372	Dynamic evolution of imipenem/relebactam resistance in a KPC-producing Klebsiella pneumoniae from a single patient during ceftazidime/avibactam-based treatments	Gaibani P, Bovo F, Bussini L, Lazzarotto T, Amadesi S, Bartoletti M, Viale P, Ambretti S.	J Antimicrob Chemother. 2022 May 29;77(6):1570-1577. doi: 10.1093/jac/dkac100.	Gaibani P	J Antimicrob Chemother	2022	44655	-	10.1093/jac/dkac100
Public_115	35373297	2020	Homo sapiens	blood	Italy	SAMN21383377	Dynamic evolution of imipenem/relebactam resistance in a KPC-producing Klebsiella pneumoniae from a single patient during ceftazidime/avibactam-based treatments	Gaibani P, Bovo F, Bussini L, Lazzarotto T, Amadesi S, Bartoletti M, Viale P, Ambretti S.	J Antimicrob Chemother. 2022 May 29;77(6):1570-1577. doi: 10.1093/jac/dkac100.	Gaibani P	J Antimicrob Chemother	2022	44655	-	10.1093/jac/dkac100
Public_116	34760723	2017	Homo sapiens	urine	China	SAMN21875691	Emergence of Ceftazidime/Avibactam and Tigecycline Resistance in Carbapenem-Resistant Klebsiella pneumoniae Due to In-Host Microevolution	Han X, Shi Q, Mao Y, Quan J, Zhang P, Lan P, Jiang Y, Zhao D, Wu X, Hua X, Yu Y.	Front Cell Infect Microbiol. 2021 Oct 25;11:757470. doi: 10.3389/fcimb.2021.757470. eCollection 2021.	Han X	Front Cell Infect Microbiol	2021	2021-11-11	PMC8573091	10.3389/fcimb.2021.757470
Public_117	37428086	2021	Homo sapiens	respiratory fluids	Italy	SAMN25512401	Multiplicity of bla(KPC) Genes and pKpQIL Plasmid Plasticity in the Development of Ceftazidime-Avibactam and Meropenem Coresistance in Klebsiella pneumoniae Sequence Type 307	Arcari G, Polani R, Santilli S, Capitani V, Sacco F, Bruno F, Garcia-Fernandez A, Raponi G, Villa L, Gentile G, Carattoli A.	Antimicrob Agents Chemother. 2023 Aug 17;67(8):e0036823. doi: 10.1128/aac.00368-23. Epub 2023 Jul 10.	Arcari G	Antimicrob Agents Chemother	2023	45117	PMC10433805	10.1128/aac.00368-23
Public_118	37428086	2021	Homo sapiens	blood	Italy	SAMN25512402	Multiplicity of bla(KPC) Genes and pKpQIL Plasmid Plasticity in the Development of Ceftazidime-Avibactam and Meropenem Coresistance in Klebsiella pneumoniae Sequence Type 307	Arcari G, Polani R, Santilli S, Capitani V, Sacco F, Bruno F, Garcia-Fernandez A, Raponi G, Villa L, Gentile G, Carattoli A.	Antimicrob Agents Chemother. 2023 Aug 17;67(8):e0036823. doi: 10.1128/aac.00368-23. Epub 2023 Jul 10.	Arcari G	Antimicrob Agents Chemother	2023	45117	PMC10433805	10.1128/aac.00368-23
Public_119	37428086	2021	Homo sapiens	respiratory fluids	Italy	SAMN25512403	Multiplicity of bla(KPC) Genes and pKpQIL Plasmid Plasticity in the Development of Ceftazidime-Avibactam and Meropenem Coresistance in Klebsiella pneumoniae Sequence Type 307	Arcari G, Polani R, Santilli S, Capitani V, Sacco F, Bruno F, Garcia-Fernandez A, Raponi G, Villa L, Gentile G, Carattoli A.	Antimicrob Agents Chemother. 2023 Aug 17;67(8):e0036823. doi: 10.1128/aac.00368-23. Epub 2023 Jul 10.	Arcari G	Antimicrob Agents Chemother	2023	45117	PMC10433805	10.1128/aac.00368-23
Public_120	28637339	2016	Homo sapiens	catheter samples	Germany	SAMN06200239	Emergence of ceftazidime/avibactam non-susceptibility in an MDR Klebsiella pneumoniae isolate	Both A, Büttner H, Huang J, Perbandt M, Belmar Campos C, Christner M, Maurer FP, Kluge S, König C, Aepfelbacher M, Wichmann D, Rohde H.	J Antimicrob Chemother. 2017 Sep 1;72(9):2483-2488. doi: 10.1093/jac/dkx179.	Both A	J Antimicrob Chemother	2017	42909	-	10.1093/jac/dkx179
Public_121	-	2020	Homo sapiens	blood	China	SAMN18103692	-	-	-	-	-	-	-	-	-
Public_122	-	2018	Homo sapiens	feces	China	SAMN14537432	-	-	-	-	-	-	-	-	-
Public_123	-	2020	Homo sapiens	respiratory fluids	China	SAMN23898336	-	-	-	-	-	-	-	-	-
Public_124	-	2020	Homo sapiens	respiratory fluids	China	SAMN24562924	-	-	-	-	-	-	-	-	-
Public_125	-	2020	Homo sapiens	respiratory fluids	China	SAMN24562925	-	-	-	-	-	-	-	-	-
Public_126	-	2021	Homo sapiens	blood	China	SAMN35723189	-	-	-	-	-	-	-	-	-
Public_127	38700337	2023	Homo sapiens	sterile body fluids	Colombia	SAMN36812575	First report of KPC variants conferring ceftazidime-avibactam resistance in Colombia: introducing KPC-197	De la Cadena E, Mojica MF, Rojas LJ, Castro BE, García-Betancur JC, Marshall SH, Restrepo N, Castro-Caro NP, Fonseca-Carrillo M, Pallares C, Bonomo RA, Villegas MV.	Microbiol Spectr. 2024 Jun 4;12(6):e0410523. doi: 10.1128/spectrum.04105-23. Epub 2024 May 3.	De la Cadena E	Microbiol Spectr	2024	2024-05-03	PMC11237465	10.1128/spectrum.04105-23
Public_128	36964710	2020	Homo sapiens	feces	Spain	SAMN20283558	Outbreak by KPC-62-producing ST307 Klebsiella pneumoniae isolates resistant to ceftazidime/avibactam and cefiderocol in a university hospital in Madrid, Spain	Castillo-Polo JA, Hernández-García M, Morosini MI, Pérez-Viso B, Soriano C, De Pablo R, Cantón R, Ruiz-Garbajosa P.	J Antimicrob Chemother. 2023 May 3;78(5):1259-1264. doi: 10.1093/jac/dkad086.	Castillo-Polo JA	J Antimicrob Chemother	2023	2023-03-25	-	10.1093/jac/dkad086
Public_129	36964710	2020	Homo sapiens	alveolar lavage fluid	Spain	SAMN20283559	Outbreak by KPC-62-producing ST307 Klebsiella pneumoniae isolates resistant to ceftazidime/avibactam and cefiderocol in a university hospital in Madrid, Spain	Castillo-Polo JA, Hernández-García M, Morosini MI, Pérez-Viso B, Soriano C, De Pablo R, Cantón R, Ruiz-Garbajosa P.	J Antimicrob Chemother. 2023 May 3;78(5):1259-1264. doi: 10.1093/jac/dkad086.	Castillo-Polo JA	J Antimicrob Chemother	2023	2023-03-25	-	10.1093/jac/dkad086
Public_130	36964710	2020	Homo sapiens	feces	Spain	SAMN20283560	Outbreak by KPC-62-producing ST307 Klebsiella pneumoniae isolates resistant to ceftazidime/avibactam and cefiderocol in a university hospital in Madrid, Spain	Castillo-Polo JA, Hernández-García M, Morosini MI, Pérez-Viso B, Soriano C, De Pablo R, Cantón R, Ruiz-Garbajosa P.	J Antimicrob Chemother. 2023 May 3;78(5):1259-1264. doi: 10.1093/jac/dkad086.	Castillo-Polo JA	J Antimicrob Chemother	2023	2023-03-25	-	10.1093/jac/dkad086
Public_131	36964710	2020	Homo sapiens	urine	Spain	SAMN20283561	Outbreak by KPC-62-producing ST307 Klebsiella pneumoniae isolates resistant to ceftazidime/avibactam and cefiderocol in a university hospital in Madrid, Spain	Castillo-Polo JA, Hernández-García M, Morosini MI, Pérez-Viso B, Soriano C, De Pablo R, Cantón R, Ruiz-Garbajosa P.	J Antimicrob Chemother. 2023 May 3;78(5):1259-1264. doi: 10.1093/jac/dkad086.	Castillo-Polo JA	J Antimicrob Chemother	2023	2023-03-25	-	10.1093/jac/dkad086
Public_132	36964710	2020	Homo sapiens	feces	Spain	SAMN20283562	Outbreak by KPC-62-producing ST307 Klebsiella pneumoniae isolates resistant to ceftazidime/avibactam and cefiderocol in a university hospital in Madrid, Spain	Castillo-Polo JA, Hernández-García M, Morosini MI, Pérez-Viso B, Soriano C, De Pablo R, Cantón R, Ruiz-Garbajosa P.	J Antimicrob Chemother. 2023 May 3;78(5):1259-1264. doi: 10.1093/jac/dkad086.	Castillo-Polo JA	J Antimicrob Chemother	2023	2023-03-25	-	10.1093/jac/dkad086
Public_133	36964710	2020	Homo sapiens	feces	Spain	SAMN20283563	Outbreak by KPC-62-producing ST307 Klebsiella pneumoniae isolates resistant to ceftazidime/avibactam and cefiderocol in a university hospital in Madrid, Spain	Castillo-Polo JA, Hernández-García M, Morosini MI, Pérez-Viso B, Soriano C, De Pablo R, Cantón R, Ruiz-Garbajosa P.	J Antimicrob Chemother. 2023 May 3;78(5):1259-1264. doi: 10.1093/jac/dkad086.	Castillo-Polo JA	J Antimicrob Chemother	2023	2023-03-25	-	10.1093/jac/dkad086
Public_134	36964710	2020	Homo sapiens	others	Spain	SAMN20283564	Outbreak by KPC-62-producing ST307 Klebsiella pneumoniae isolates resistant to ceftazidime/avibactam and cefiderocol in a university hospital in Madrid, Spain	Castillo-Polo JA, Hernández-García M, Morosini MI, Pérez-Viso B, Soriano C, De Pablo R, Cantón R, Ruiz-Garbajosa P.	J Antimicrob Chemother. 2023 May 3;78(5):1259-1264. doi: 10.1093/jac/dkad086.	Castillo-Polo JA	J Antimicrob Chemother	2023	2023-03-25	-	10.1093/jac/dkad086
Public_135	36964710	2020	Homo sapiens	feces	Spain	SAMN20283565	Outbreak by KPC-62-producing ST307 Klebsiella pneumoniae isolates resistant to ceftazidime/avibactam and cefiderocol in a university hospital in Madrid, Spain	Castillo-Polo JA, Hernández-García M, Morosini MI, Pérez-Viso B, Soriano C, De Pablo R, Cantón R, Ruiz-Garbajosa P.	J Antimicrob Chemother. 2023 May 3;78(5):1259-1264. doi: 10.1093/jac/dkad086.	Castillo-Polo JA	J Antimicrob Chemother	2023	2023-03-25	-	10.1093/jac/dkad086
Public_136	36964710	2020	Homo sapiens	feces	Spain	SAMN20283566	Outbreak by KPC-62-producing ST307 Klebsiella pneumoniae isolates resistant to ceftazidime/avibactam and cefiderocol in a university hospital in Madrid, Spain	Castillo-Polo JA, Hernández-García M, Morosini MI, Pérez-Viso B, Soriano C, De Pablo R, Cantón R, Ruiz-Garbajosa P.	J Antimicrob Chemother. 2023 May 3;78(5):1259-1264. doi: 10.1093/jac/dkad086.	Castillo-Polo JA	J Antimicrob Chemother	2023	2023-03-25	-	10.1093/jac/dkad086
Public_137	36964710	2020	Homo sapiens	urine	Spain	SAMN25775928	Outbreak by KPC-62-producing ST307 Klebsiella pneumoniae isolates resistant to ceftazidime/avibactam and cefiderocol in a university hospital in Madrid, Spain	Castillo-Polo JA, Hernández-García M, Morosini MI, Pérez-Viso B, Soriano C, De Pablo R, Cantón R, Ruiz-Garbajosa P.	J Antimicrob Chemother. 2023 May 3;78(5):1259-1264. doi: 10.1093/jac/dkad086.	Castillo-Polo JA	J Antimicrob Chemother	2023	2023-03-25	-	10.1093/jac/dkad086
Public_138	36964710	2020	Homo sapiens	alveolar lavage fluid	Spain	SAMN25775929	Outbreak by KPC-62-producing ST307 Klebsiella pneumoniae isolates resistant to ceftazidime/avibactam and cefiderocol in a university hospital in Madrid, Spain	Castillo-Polo JA, Hernández-García M, Morosini MI, Pérez-Viso B, Soriano C, De Pablo R, Cantón R, Ruiz-Garbajosa P.	J Antimicrob Chemother. 2023 May 3;78(5):1259-1264. doi: 10.1093/jac/dkad086.	Castillo-Polo JA	J Antimicrob Chemother	2023	2023-03-25	-	10.1093/jac/dkad086
Public_139	36964710	2020	Homo sapiens	alveolar lavage fluid	Spain	SAMN25775930	Outbreak by KPC-62-producing ST307 Klebsiella pneumoniae isolates resistant to ceftazidime/avibactam and cefiderocol in a university hospital in Madrid, Spain	Castillo-Polo JA, Hernández-García M, Morosini MI, Pérez-Viso B, Soriano C, De Pablo R, Cantón R, Ruiz-Garbajosa P.	J Antimicrob Chemother. 2023 May 3;78(5):1259-1264. doi: 10.1093/jac/dkad086.	Castillo-Polo JA	J Antimicrob Chemother	2023	2023-03-25	-	10.1093/jac/dkad086
Public_140	34339281	2020	Homo sapiens	others	Italy	SAMN15649114	Evolutionary Trajectories toward Ceftazidime-Avibactam Resistance in Klebsiella pneumoniae Clinical Isolates	Carattoli A, Arcari G, Bibbolino G, Sacco F, Tomolillo D, Di Lella FM, Trancassini M, Faino L, Venditti M, Antonelli G, Raponi G.	Antimicrob Agents Chemother. 2021 Sep 17;65(10):e0057421. doi: 10.1128/AAC.00574-21. Epub 2021 Aug 2.	Carattoli A	Antimicrob Agents Chemother	2021	44410	PMC8448114	10.1128/AAC.00574-21
Public_141	32848008	2003	Homo sapiens	others	USA	SAMN12984737	A Ceftazidime-Avibactam-Resistant and Carbapenem-Susceptible Klebsiella pneumoniae Strain Harboring bla(KPC-14) Isolated in New York City	Niu S, Chavda KD, Wei J, Zou C, Marshall SH, Dhawan P, Wang D, Bonomo RA, Kreiswirth BN, Chen L.	mSphere. 2020 Aug 26;5(4):e00775-20. doi: 10.1128/mSphere.00775-20.	Niu S	mSphere	2020	44071	PMC7449627	10.1128/mSphere.00775-20
Public_142	37600494	2021	Homo sapiens	alveolar lavage fluid	Italy	SAMN27594434	Clonal dissemination of Klebsiella pneumoniae resistant to cefiderocol, ceftazidime/avibactam, meropenem/vaborbactam and imipenem/relebactam co-producing KPC and OXA-181 carbapenemase	Bovo F, Amadesi S, Palombo M, Lazzarotto T, Ambretti S, Gaibani P.	JAC Antimicrob Resist. 2023 Aug 17;5(4):dlad099. doi: 10.1093/jacamr/dlad099. eCollection 2023 Aug.	Bovo F	JAC Antimicrob Resist	2023	45159	PMC10433922	10.1093/jacamr/dlad099
Public_143	37600494	2021	Homo sapiens	catheter samples	Italy	SAMN27596901	Clonal dissemination of Klebsiella pneumoniae resistant to cefiderocol, ceftazidime/avibactam, meropenem/vaborbactam and imipenem/relebactam co-producing KPC and OXA-181 carbapenemase	Bovo F, Amadesi S, Palombo M, Lazzarotto T, Ambretti S, Gaibani P.	JAC Antimicrob Resist. 2023 Aug 17;5(4):dlad099. doi: 10.1093/jacamr/dlad099. eCollection 2023 Aug.	Bovo F	JAC Antimicrob Resist	2023	45159	PMC10433922	10.1093/jacamr/dlad099
Public_144	37600494	2021	Homo sapiens	alveolar lavage fluid	Italy	SAMN27122167	Clonal dissemination of Klebsiella pneumoniae resistant to cefiderocol, ceftazidime/avibactam, meropenem/vaborbactam and imipenem/relebactam co-producing KPC and OXA-181 carbapenemase	Bovo F, Amadesi S, Palombo M, Lazzarotto T, Ambretti S, Gaibani P.	JAC Antimicrob Resist. 2023 Aug 17;5(4):dlad099. doi: 10.1093/jacamr/dlad099. eCollection 2023 Aug.	Bovo F	JAC Antimicrob Resist	2023	45159	PMC10433922	10.1093/jacamr/dlad099
Public_145	37600494	2021	Homo sapiens	urine	Italy	SAMN27122160	Clonal dissemination of Klebsiella pneumoniae resistant to cefiderocol, ceftazidime/avibactam, meropenem/vaborbactam and imipenem/relebactam co-producing KPC and OXA-181 carbapenemase	Bovo F, Amadesi S, Palombo M, Lazzarotto T, Ambretti S, Gaibani P.	JAC Antimicrob Resist. 2023 Aug 17;5(4):dlad099. doi: 10.1093/jacamr/dlad099. eCollection 2023 Aug.	Bovo F	JAC Antimicrob Resist	2023	45159	PMC10433922	10.1093/jacamr/dlad099
Public_146	37600494	2021	Homo sapiens	others	Italy	SAMN27122159	Clonal dissemination of Klebsiella pneumoniae resistant to cefiderocol, ceftazidime/avibactam, meropenem/vaborbactam and imipenem/relebactam co-producing KPC and OXA-181 carbapenemase	Bovo F, Amadesi S, Palombo M, Lazzarotto T, Ambretti S, Gaibani P.	JAC Antimicrob Resist. 2023 Aug 17;5(4):dlad099. doi: 10.1093/jacamr/dlad099. eCollection 2023 Aug.	Bovo F	JAC Antimicrob Resist	2023	45159	PMC10433922	10.1093/jacamr/dlad099
Public_147	37600494	2021	Homo sapiens	blood	Italy	SAMN27122166	Clonal dissemination of Klebsiella pneumoniae resistant to cefiderocol, ceftazidime/avibactam, meropenem/vaborbactam and imipenem/relebactam co-producing KPC and OXA-181 carbapenemase	Bovo F, Amadesi S, Palombo M, Lazzarotto T, Ambretti S, Gaibani P.	JAC Antimicrob Resist. 2023 Aug 17;5(4):dlad099. doi: 10.1093/jacamr/dlad099. eCollection 2023 Aug.	Bovo F	JAC Antimicrob Resist	2023	45159	PMC10433922	10.1093/jacamr/dlad099
Public_148	37600494	2021	Homo sapiens	blood	Italy	SAMN31158792	Clonal dissemination of Klebsiella pneumoniae resistant to cefiderocol, ceftazidime/avibactam, meropenem/vaborbactam and imipenem/relebactam co-producing KPC and OXA-181 carbapenemase	Bovo F, Amadesi S, Palombo M, Lazzarotto T, Ambretti S, Gaibani P.	JAC Antimicrob Resist. 2023 Aug 17;5(4):dlad099. doi: 10.1093/jacamr/dlad099. eCollection 2023 Aug.	Bovo F	JAC Antimicrob Resist	2023	45159	PMC10433922	10.1093/jacamr/dlad099
Public_149	33958683	2019	Homo sapiens	blood	Saudi Arabia	SAMN18096031	Successful treatment of infective endocarditis due to pandrug-resistant Klebsiella pneumoniae with ceftazidime-avibactam and aztreonam	Alghoribi MF, Alqurashi M, Okdah L, Alalwan B, AlHebaishi YS, Almalki A, Alzayer MA, Alswaji AA, Doumith M, Barry M.	Sci Rep. 2021 May 6;11(1):9684. doi: 10.1038/s41598-021-89255-8.	Alghoribi MF	Sci Rep	2021	44323	PMC8102575	10.1038/s41598-021-89255-8
Public_150	38033558	2023	Homo sapiens	feces	China	SAMN36465167	Mobilization of the bla(KPC-14) gene among heterogenous plasmids in extensively drug-resistant hypervirulent Klebsiella pneumoniae	Wang L, Shen W, Cai J.	Front Microbiol. 2023 Nov 15;14:1261261. doi: 10.3389/fmicb.2023.1261261. eCollection 2023.	Wang L	Front Microbiol	2023	45260	PMC10684954	10.3389/fmicb.2023.1261261
Public_151	38033558	2023	Homo sapiens	respiratory fluids	China	SAMN36465169	Mobilization of the bla(KPC-14) gene among heterogenous plasmids in extensively drug-resistant hypervirulent Klebsiella pneumoniae	Wang L, Shen W, Cai J.	Front Microbiol. 2023 Nov 15;14:1261261. doi: 10.3389/fmicb.2023.1261261. eCollection 2023.	Wang L	Front Microbiol	2023	45260	PMC10684954	10.3389/fmicb.2023.1261261
Public_152	37931849	2021	Homo sapiens	respiratory fluids	Italy	SAMN23514820	Functional features of KPC-109, a novel 270-loop KPC-3 mutant mediating resistance to avibactam-based β-lactamase inhibitor combinations and cefiderocol	Di Pilato V, Codda G, Niccolai C, Willison E, Wong JLC, Coppo E, Frankel G, Marchese A, Rossolini GM.	Int J Antimicrob Agents. 2024 Jan;63(1):107030. doi: 10.1016/j.ijantimicag.2023.107030. Epub 2023 Nov 4.	Di Pilato V	Int J Antimicrob Agents	2024	45236	-	10.1016/j.ijantimicag.2023.107030
Public_153	34339281	2019	Homo sapiens	blood	Italy	SAMN15649115	Evolutionary Trajectories toward Ceftazidime-Avibactam Resistance in Klebsiella pneumoniae Clinical Isolates	Carattoli A, Arcari G, Bibbolino G, Sacco F, Tomolillo D, Di Lella FM, Trancassini M, Faino L, Venditti M, Antonelli G, Raponi G.	Antimicrob Agents Chemother. 2021 Sep 17;65(10):e0057421. doi: 10.1128/AAC.00574-21. Epub 2021 Aug 2.	Carattoli A	Antimicrob Agents Chemother	2021	44410	PMC8448114	10.1128/AAC.00574-21
Public_154	34339281	2019	Homo sapiens	blood	Italy	SAMN15649116	Evolutionary Trajectories toward Ceftazidime-Avibactam Resistance in Klebsiella pneumoniae Clinical Isolates	Carattoli A, Arcari G, Bibbolino G, Sacco F, Tomolillo D, Di Lella FM, Trancassini M, Faino L, Venditti M, Antonelli G, Raponi G.	Antimicrob Agents Chemother. 2021 Sep 17;65(10):e0057421. doi: 10.1128/AAC.00574-21. Epub 2021 Aug 2.	Carattoli A	Antimicrob Agents Chemother	2021	44410	PMC8448114	10.1128/AAC.00574-21
Public_155	34339281	2019	Homo sapiens	blood	Italy	SAMN15649119	Evolutionary Trajectories toward Ceftazidime-Avibactam Resistance in Klebsiella pneumoniae Clinical Isolates	Carattoli A, Arcari G, Bibbolino G, Sacco F, Tomolillo D, Di Lella FM, Trancassini M, Faino L, Venditti M, Antonelli G, Raponi G.	Antimicrob Agents Chemother. 2021 Sep 17;65(10):e0057421. doi: 10.1128/AAC.00574-21. Epub 2021 Aug 2.	Carattoli A	Antimicrob Agents Chemother	2021	44410	PMC8448114	10.1128/AAC.00574-21
Public_156	34339281	2020	Homo sapiens	blood	Italy	SAMN15649118	Evolutionary Trajectories toward Ceftazidime-Avibactam Resistance in Klebsiella pneumoniae Clinical Isolates	Carattoli A, Arcari G, Bibbolino G, Sacco F, Tomolillo D, Di Lella FM, Trancassini M, Faino L, Venditti M, Antonelli G, Raponi G.	Antimicrob Agents Chemother. 2021 Sep 17;65(10):e0057421. doi: 10.1128/AAC.00574-21. Epub 2021 Aug 2.	Carattoli A	Antimicrob Agents Chemother	2021	44410	PMC8448114	10.1128/AAC.00574-21
Public_157	34339281	2020	Homo sapiens	urine	Italy	SAMN15649117	Evolutionary Trajectories toward Ceftazidime-Avibactam Resistance in Klebsiella pneumoniae Clinical Isolates	Carattoli A, Arcari G, Bibbolino G, Sacco F, Tomolillo D, Di Lella FM, Trancassini M, Faino L, Venditti M, Antonelli G, Raponi G.	Antimicrob Agents Chemother. 2021 Sep 17;65(10):e0057421. doi: 10.1128/AAC.00574-21. Epub 2021 Aug 2.	Carattoli A	Antimicrob Agents Chemother	2021	44410	PMC8448114	10.1128/AAC.00574-21
Public_158	34339281	2019	Homo sapiens	blood	Italy	SAMN15649120	Evolutionary Trajectories toward Ceftazidime-Avibactam Resistance in Klebsiella pneumoniae Clinical Isolates	Carattoli A, Arcari G, Bibbolino G, Sacco F, Tomolillo D, Di Lella FM, Trancassini M, Faino L, Venditti M, Antonelli G, Raponi G.	Antimicrob Agents Chemother. 2021 Sep 17;65(10):e0057421. doi: 10.1128/AAC.00574-21. Epub 2021 Aug 2.	Carattoli A	Antimicrob Agents Chemother	2021	44410	PMC8448114	10.1128/AAC.00574-21
Public_159	34339281	2019	Homo sapiens	blood	Italy	SAMN15649127	Evolutionary Trajectories toward Ceftazidime-Avibactam Resistance in Klebsiella pneumoniae Clinical Isolates	Carattoli A, Arcari G, Bibbolino G, Sacco F, Tomolillo D, Di Lella FM, Trancassini M, Faino L, Venditti M, Antonelli G, Raponi G.	Antimicrob Agents Chemother. 2021 Sep 17;65(10):e0057421. doi: 10.1128/AAC.00574-21. Epub 2021 Aug 2.	Carattoli A	Antimicrob Agents Chemother	2021	44410	PMC8448114	10.1128/AAC.00574-21
Public_160	34339281	2019	Homo sapiens	blood	Italy	SAMN15649122	Evolutionary Trajectories toward Ceftazidime-Avibactam Resistance in Klebsiella pneumoniae Clinical Isolates	Carattoli A, Arcari G, Bibbolino G, Sacco F, Tomolillo D, Di Lella FM, Trancassini M, Faino L, Venditti M, Antonelli G, Raponi G.	Antimicrob Agents Chemother. 2021 Sep 17;65(10):e0057421. doi: 10.1128/AAC.00574-21. Epub 2021 Aug 2.	Carattoli A	Antimicrob Agents Chemother	2021	44410	PMC8448114	10.1128/AAC.00574-21
Public_161	34339281	2020	Homo sapiens	blood	Italy	SAMN15649121	Evolutionary Trajectories toward Ceftazidime-Avibactam Resistance in Klebsiella pneumoniae Clinical Isolates	Carattoli A, Arcari G, Bibbolino G, Sacco F, Tomolillo D, Di Lella FM, Trancassini M, Faino L, Venditti M, Antonelli G, Raponi G.	Antimicrob Agents Chemother. 2021 Sep 17;65(10):e0057421. doi: 10.1128/AAC.00574-21. Epub 2021 Aug 2.	Carattoli A	Antimicrob Agents Chemother	2021	44410	PMC8448114	10.1128/AAC.00574-21
Public_162	34339281	2019	Homo sapiens	feces	Italy	SAMN15649123	Evolutionary Trajectories toward Ceftazidime-Avibactam Resistance in Klebsiella pneumoniae Clinical Isolates	Carattoli A, Arcari G, Bibbolino G, Sacco F, Tomolillo D, Di Lella FM, Trancassini M, Faino L, Venditti M, Antonelli G, Raponi G.	Antimicrob Agents Chemother. 2021 Sep 17;65(10):e0057421. doi: 10.1128/AAC.00574-21. Epub 2021 Aug 2.	Carattoli A	Antimicrob Agents Chemother	2021	44410	PMC8448114	10.1128/AAC.00574-21
Public_163	34339281	2018	Homo sapiens	blood	Italy	SAMN15649125	Evolutionary Trajectories toward Ceftazidime-Avibactam Resistance in Klebsiella pneumoniae Clinical Isolates	Carattoli A, Arcari G, Bibbolino G, Sacco F, Tomolillo D, Di Lella FM, Trancassini M, Faino L, Venditti M, Antonelli G, Raponi G.	Antimicrob Agents Chemother. 2021 Sep 17;65(10):e0057421. doi: 10.1128/AAC.00574-21. Epub 2021 Aug 2.	Carattoli A	Antimicrob Agents Chemother	2021	44410	PMC8448114	10.1128/AAC.00574-21
Public_164	34339281	2019	Homo sapiens	blood	Italy	SAMN15649126	Evolutionary Trajectories toward Ceftazidime-Avibactam Resistance in Klebsiella pneumoniae Clinical Isolates	Carattoli A, Arcari G, Bibbolino G, Sacco F, Tomolillo D, Di Lella FM, Trancassini M, Faino L, Venditti M, Antonelli G, Raponi G.	Antimicrob Agents Chemother. 2021 Sep 17;65(10):e0057421. doi: 10.1128/AAC.00574-21. Epub 2021 Aug 2.	Carattoli A	Antimicrob Agents Chemother	2021	44410	PMC8448114	10.1128/AAC.00574-21
Public_165	34339281	2020	Homo sapiens	sterile body fluids	Italy	SAMN15649130	Evolutionary Trajectories toward Ceftazidime-Avibactam Resistance in Klebsiella pneumoniae Clinical Isolates	Carattoli A, Arcari G, Bibbolino G, Sacco F, Tomolillo D, Di Lella FM, Trancassini M, Faino L, Venditti M, Antonelli G, Raponi G.	Antimicrob Agents Chemother. 2021 Sep 17;65(10):e0057421. doi: 10.1128/AAC.00574-21. Epub 2021 Aug 2.	Carattoli A	Antimicrob Agents Chemother	2021	44410	PMC8448114	10.1128/AAC.00574-21
Public_166	34339281	2019	Homo sapiens	blood	Italy	SAMN15649128	Evolutionary Trajectories toward Ceftazidime-Avibactam Resistance in Klebsiella pneumoniae Clinical Isolates	Carattoli A, Arcari G, Bibbolino G, Sacco F, Tomolillo D, Di Lella FM, Trancassini M, Faino L, Venditti M, Antonelli G, Raponi G.	Antimicrob Agents Chemother. 2021 Sep 17;65(10):e0057421. doi: 10.1128/AAC.00574-21. Epub 2021 Aug 2.	Carattoli A	Antimicrob Agents Chemother	2021	44410	PMC8448114	10.1128/AAC.00574-21
Public_167	34339281	2019	Homo sapiens	urine	Italy	SAMN15649129	Evolutionary Trajectories toward Ceftazidime-Avibactam Resistance in Klebsiella pneumoniae Clinical Isolates	Carattoli A, Arcari G, Bibbolino G, Sacco F, Tomolillo D, Di Lella FM, Trancassini M, Faino L, Venditti M, Antonelli G, Raponi G.	Antimicrob Agents Chemother. 2021 Sep 17;65(10):e0057421. doi: 10.1128/AAC.00574-21. Epub 2021 Aug 2.	Carattoli A	Antimicrob Agents Chemother	2021	44410	PMC8448114	10.1128/AAC.00574-21
Public_168	34339281	2019	Homo sapiens	blood	Italy	SAMN15649131	Evolutionary Trajectories toward Ceftazidime-Avibactam Resistance in Klebsiella pneumoniae Clinical Isolates	Carattoli A, Arcari G, Bibbolino G, Sacco F, Tomolillo D, Di Lella FM, Trancassini M, Faino L, Venditti M, Antonelli G, Raponi G.	Antimicrob Agents Chemother. 2021 Sep 17;65(10):e0057421. doi: 10.1128/AAC.00574-21. Epub 2021 Aug 2.	Carattoli A	Antimicrob Agents Chemother	2021	44410	PMC8448114	10.1128/AAC.00574-21
Public_169	34339281	2019	Homo sapiens	urine	Italy	SAMN15649132	Evolutionary Trajectories toward Ceftazidime-Avibactam Resistance in Klebsiella pneumoniae Clinical Isolates	Carattoli A, Arcari G, Bibbolino G, Sacco F, Tomolillo D, Di Lella FM, Trancassini M, Faino L, Venditti M, Antonelli G, Raponi G.	Antimicrob Agents Chemother. 2021 Sep 17;65(10):e0057421. doi: 10.1128/AAC.00574-21. Epub 2021 Aug 2.	Carattoli A	Antimicrob Agents Chemother	2021	44410	PMC8448114	10.1128/AAC.00574-21
Public_170	34339281	2019	Homo sapiens	urine	Italy	SAMN15649133	Evolutionary Trajectories toward Ceftazidime-Avibactam Resistance in Klebsiella pneumoniae Clinical Isolates	Carattoli A, Arcari G, Bibbolino G, Sacco F, Tomolillo D, Di Lella FM, Trancassini M, Faino L, Venditti M, Antonelli G, Raponi G.	Antimicrob Agents Chemother. 2021 Sep 17;65(10):e0057421. doi: 10.1128/AAC.00574-21. Epub 2021 Aug 2.	Carattoli A	Antimicrob Agents Chemother	2021	44410	PMC8448114	10.1128/AAC.00574-21
Public_171	34339281	2020	Homo sapiens	others	Italy	SAMN15649135	Evolutionary Trajectories toward Ceftazidime-Avibactam Resistance in Klebsiella pneumoniae Clinical Isolates	Carattoli A, Arcari G, Bibbolino G, Sacco F, Tomolillo D, Di Lella FM, Trancassini M, Faino L, Venditti M, Antonelli G, Raponi G.	Antimicrob Agents Chemother. 2021 Sep 17;65(10):e0057421. doi: 10.1128/AAC.00574-21. Epub 2021 Aug 2.	Carattoli A	Antimicrob Agents Chemother	2021	44410	PMC8448114	10.1128/AAC.00574-21
Public_172	34339281	2019	Homo sapiens	feces	Italy	SAMN15649134	Evolutionary Trajectories toward Ceftazidime-Avibactam Resistance in Klebsiella pneumoniae Clinical Isolates	Carattoli A, Arcari G, Bibbolino G, Sacco F, Tomolillo D, Di Lella FM, Trancassini M, Faino L, Venditti M, Antonelli G, Raponi G.	Antimicrob Agents Chemother. 2021 Sep 17;65(10):e0057421. doi: 10.1128/AAC.00574-21. Epub 2021 Aug 2.	Carattoli A	Antimicrob Agents Chemother	2021	44410	PMC8448114	10.1128/AAC.00574-21
Public_173	-	2016	Homo sapiens	others	USA	PATRIC database	-	-	-	-	-	-	-	-	-
Public_174	-	2018	Homo sapiens	others	USA	PATRIC database	-	-	-	-	-	-	-	-	-
Public_175	-	2016	Homo sapiens	others	Pakistan	PATRIC database	-	-	-	-	-	-	-	-	-
Public_176	-	2016	Homo sapiens	others	Pakistan	PATRIC database	-	-	-	-	-	-	-	-	-
Public_177	-	2016	Homo sapiens	others	Pakistan	PATRIC database	-	-	-	-	-	-	-	-	-
Public_178	-	2016	Homo sapiens	others	Pakistan	PATRIC database	-	-	-	-	-	-	-	-	-
Public_179	-	2016	Homo sapiens	others	Pakistan	PATRIC database	-	-	-	-	-	-	-	-	-
Public_180	-	2016	Homo sapiens	others	Pakistan	PATRIC database	-	-	-	-	-	-	-	-	-
Public_181	-	2016	Homo sapiens	others	Pakistan	PATRIC database	-	-	-	-	-	-	-	-	-
Public_182	-	2016	Homo sapiens	others	Pakistan	PATRIC database	-	-	-	-	-	-	-	-	-
Public_183	-	2016	Homo sapiens	others	Pakistan	PATRIC database	-	-	-	-	-	-	-	-	-
Public_184	-	2016	Homo sapiens	others	Pakistan	PATRIC database	-	-	-	-	-	-	-	-	-
Public_185	-	2016	Homo sapiens	others	Pakistan	PATRIC database	-	-	-	-	-	-	-	-	-
Public_186	-	2016	Homo sapiens	others	Pakistan	PATRIC database	-	-	-	-	-	-	-	-	-
Public_187	-	2016	Homo sapiens	others	Italy	PATRIC database	-	-	-	-	-	-	-	-	-
Public_188	33188415	2016	Homo sapiens	others	Italy	PATRIC database	The changing epidemiology of carbapenemase-producing Klebsiella pneumoniae in Italy: toward polyclonal evolution with emergence of high-risk lineages	Di Pilato V, Errico G, Monaco M, Giani T, Del Grosso M, Antonelli A, David S, Lindh E, Camilli R, Aanensen DM, Rossolini GM, Pantosti A; AR-ISS Laboratory Study Group on carbapenemase-producing Klebsiella pneumoniae.	J Antimicrob Chemother. 2021 Jan 19;76(2):355-361. doi: 10.1093/jac/dkaa431.	Di Pilato V	J Antimicrob Chemother	2021	2020-11-14	-	10.1093/jac/dkaa431
Public_189	-	2016	Homo sapiens	others	Italy	PATRIC database	-	-	-	-	-	-	-	-	-
Public_190	-	2016	Homo sapiens	others	Italy	PATRIC database	-	-	-	-	-	-	-	-	-
Public_191	-	2016	Homo sapiens	others	Italy	PATRIC database	-	-	-	-	-	-	-	-	-
Public_192	-	2015	Homo sapiens	others	Philippines	PATRIC database	-	-	-	-	-	-	-	-	-
Public_193	-	2018	Homo sapiens	others	Italy	PATRIC database	-	-	-	-	-	-	-	-	-
Public_194	-	2018	Homo sapiens	others	Kenya	PATRIC database	-	-	-	-	-	-	-	-	-
Public_195	-	2018	Homo sapiens	others	Thailand	PATRIC database	-	-	-	-	-	-	-	-	-
Public_196	-	2016	Homo sapiens	others	Jordan	PATRIC database	-	-	-	-	-	-	-	-	-
Public_197	-	2016	Homo sapiens	others	Jordan	PATRIC database	-	-	-	-	-	-	-	-	-
Public_198	-	2017	Homo sapiens	others	Thailand	PATRIC database	-	-	-	-	-	-	-	-	-
Public_199	-	2016	Homo sapiens	others	Thailand	PATRIC database	-	-	-	-	-	-	-	-	-
Public_200	-	2019	Homo sapiens	others	Italy	PATRIC database	-	-	-	-	-	-	-	-	-
Public_201	-	2015	Homo sapiens	others	Kenya	PATRIC database	-	-	-	-	-	-	-	-	-
Public_202	-	2018-2019	Homo sapiens	blood	Italy	PATRIC database	-	-	-	-	-	-	-	-	-
Public_203	-	2018-2019	Homo sapiens	blood	Italy	PATRIC database	-	-	-	-	-	-	-	-	-
Public_204	-	2018-2019	Homo sapiens	blood	Italy	PATRIC database	-	-	-	-	-	-	-	-	-
Public_205	-	2018-2019	Homo sapiens	blood	Italy	PATRIC database	-	-	-	-	-	-	-	-	-
Public_206	-	2018-2019	Homo sapiens	blood	Italy	PATRIC database	-	-	-	-	-	-	-	-	-
Public_207	-	2018-2019	Homo sapiens	blood	Italy	PATRIC database	-	-	-	-	-	-	-	-	-
Public_208	-	2018-2019	Homo sapiens	blood	Italy	PATRIC database	-	-	-	-	-	-	-	-	-
Public_209	-	2018-2019	Homo sapiens	blood	Italy	PATRIC database	-	-	-	-	-	-	-	-	-
Public_210	-	2018-2019	Homo sapiens	blood	Italy	PATRIC database	-	-	-	-	-	-	-	-	-
Public_211	-	2018-2019	Homo sapiens	blood	Italy	PATRIC database	-	-	-	-	-	-	-	-	-
Public_212	-	2018-2019	Homo sapiens	blood	Italy	PATRIC database	-	-	-	-	-	-	-	-	-
Public_213	-	2018-2019	Homo sapiens	blood	Italy	PATRIC database	-	-	-	-	-	-	-	-	-
Public_214	-	2018-2019	Homo sapiens	blood	Italy	PATRIC database	-	-	-	-	-	-	-	-	-
Public_215	-	2018-2019	Homo sapiens	blood	Italy	PATRIC database	-	-	-	-	-	-	-	-	-
Public_216	-	2018-2019	Homo sapiens	blood	Italy	PATRIC database	-	-	-	-	-	-	-	-	-
Public_217	-	2018-2019	Homo sapiens	blood	Italy	PATRIC database	-	-	-	-	-	-	-	-	-
Public_218	-	2018-2019	Homo sapiens	blood	Italy	PATRIC database	-	-	-	-	-	-	-	-	-
Public_219	-	2018-2019	Homo sapiens	blood	Italy	PATRIC database	-	-	-	-	-	-	-	-	-
Public_220	-	2018-2019	Homo sapiens	blood	Italy	PATRIC database	-	-	-	-	-	-	-	-	-
Public_221	-	2018-2019	Homo sapiens	blood	Italy	PATRIC database	-	-	-	-	-	-	-	-	-
Public_222	-	2018-2019	Homo sapiens	blood	Italy	PATRIC database	-	-	-	-	-	-	-	-	-
Public_223	-	2018-2019	Homo sapiens	blood	Italy	PATRIC database	-	-	-	-	-	-	-	-	-
Public_224	-	2018-2019	Homo sapiens	blood	Italy	PATRIC database	-	-	-	-	-	-	-	-	-
Public_225	-	2018-2019	Homo sapiens	blood	Italy	PATRIC database	-	-	-	-	-	-	-	-	-
Public_226	-	2018-2019	Homo sapiens	blood	Italy	PATRIC database	-	-	-	-	-	-	-	-	-
Public_227	-	2018-2019	Homo sapiens	blood	Italy	PATRIC database	-	-	-	-	-	-	-	-	-
Public_228	-	2018-2019	Homo sapiens	blood	Italy	PATRIC database	-	-	-	-	-	-	-	-	-
Public_229	-	2018-2019	Homo sapiens	blood	Italy	PATRIC database	-	-	-	-	-	-	-	-	-
Public_230	-	2018-2019	Homo sapiens	blood	Italy	PATRIC database	-	-	-	-	-	-	-	-	-
Public_231	-	2018-2019	Homo sapiens	blood	Italy	PATRIC database	-	-	-	-	-	-	-	-	-
Public_232	-	2018-2019	Homo sapiens	blood	Italy	PATRIC database	-	-	-	-	-	-	-	-	-
Public_233	-	2018-2019	Homo sapiens	blood	Italy	PATRIC database	-	-	-	-	-	-	-	-	-
Public_234	-	2018-2019	Homo sapiens	blood	Italy	PATRIC database	-	-	-	-	-	-	-	-	-
Public_235	-	2018-2019	Homo sapiens	blood	Italy	PATRIC database	-	-	-	-	-	-	-	-	-
Public_236	-	2018-2019	Homo sapiens	blood	Italy	PATRIC database	-	-	-	-	-	-	-	-	-
Public_237	-	2018-2019	Homo sapiens	blood	Italy	PATRIC database	-	-	-	-	-	-	-	-	-
Public_238	-	2018-2019	Homo sapiens	blood	Italy	PATRIC database	-	-	-	-	-	-	-	-	-
Public_239	-	2018-2019	Homo sapiens	blood	Italy	PATRIC database	-	-	-	-	-	-	-	-	-
Public_240	-	2018-2019	Homo sapiens	blood	Italy	PATRIC database	-	-	-	-	-	-	-	-	-
Public_241	-	2018-2019	Homo sapiens	blood	Italy	PATRIC database	-	-	-	-	-	-	-	-	-
Public_242	-	2018-2019	Homo sapiens	blood	Italy	PATRIC database	-	-	-	-	-	-	-	-	-
Public_243	-	2018-2019	Homo sapiens	blood	Italy	PATRIC database	-	-	-	-	-	-	-	-	-
Public_244	-	2018-2019	Homo sapiens	blood	Italy	PATRIC database	-	-	-	-	-	-	-	-	-
Public_245	-	2018-2019	Homo sapiens	blood	Italy	PATRIC database	-	-	-	-	-	-	-	-	-
Public_246	-	2018-2019	Homo sapiens	blood	Italy	PATRIC database	-	-	-	-	-	-	-	-	-
Public_247	-	2018-2019	Homo sapiens	blood	Italy	PATRIC database	-	-	-	-	-	-	-	-	-
Public_248	-	2018-2019	Homo sapiens	blood	Italy	PATRIC database	-	-	-	-	-	-	-	-	-
Public_249	-	2018-2019	Homo sapiens	blood	Italy	PATRIC database	-	-	-	-	-	-	-	-	-
Public_250	-	2019	Homo sapiens	others	Italy	PATRIC database	-	-	-	-	-	-	-	-	-
Public_251	-	2019	Homo sapiens	others	Italy	PATRIC database	-	-	-	-	-	-	-	-	-
Public_252	-	2020	Homo sapiens	others	Italy	PATRIC database	-	-	-	-	-	-	-	-	-
Public_253	-	2019	Homo sapiens	others	Italy	PATRIC database	-	-	-	-	-	-	-	-	-
Public_254	-	2019	Homo sapiens	others	Italy	PATRIC database	-	-	-	-	-	-	-	-	-
Public_255	-	2019	Homo sapiens	others	Italy	PATRIC database	-	-	-	-	-	-	-	-	-
Public_256	-	2019	Homo sapiens	others	Italy	PATRIC database	-	-	-	-	-	-	-	-	-
Public_257	-	2020	Homo sapiens	others	Italy	PATRIC database	-	-	-	-	-	-	-	-	-
Public_258	-	2019	Homo sapiens	urine	Italy	PATRIC database	-	-	-	-	-	-	-	-	-
Public_259	-	2019	Homo sapiens	respiratory fluids	Italy	PATRIC database	-	-	-	-	-	-	-	-	-
Public_260	-	2020	Homo sapiens	others	Italy	PATRIC database	-	-	-	-	-	-	-	-	-

## Sheet: Supplementary table4
Strain number	Col(BS512)	Col(IRGK)	Col(MG828)	Col(pHAD28)	Col156	Col440I	Col440II	ColKP3	ColpVC	ColRNAI	IncA	IncC	IncFI	IncFII	IncHI	IncI	IncL	IncM	IncN	IncQ	IncR	IncU	IncX3	IncX4	pKP1433	repB(R1701)	repB_KLEB_VIR
Public_174	0	0	0	0	0	0	0	0	0	1	0	0	0	0	0	0	0	0	0	0	1	0	0	0	0	0	0
ws_xxy013	0	0	0	1	0	0	0	0	0	0	0	0	1	0	1	0	0	0	0	1	0	0	0	0	0	0	0
ws_xxy014	0	0	0	1	0	0	0	0	0	0	0	0	1	0	1	0	0	0	0	1	0	0	0	0	0	0	0
Public_005	0	0	0	0	0	0	0	0	0	1	0	1	1	0	0	0	0	0	0	0	0	1	1	0	0	0	0
Public_022	0	0	0	0	0	0	0	0	0	0	0	0	3	0	0	0	0	0	0	0	0	0	1	0	0	0	0
Public_023	0	0	0	0	0	0	0	0	0	1	0	0	3	0	0	0	0	0	0	0	0	0	0	0	0	0	0
Public_024	0	0	0	0	0	0	0	0	0	1	0	0	2	0	0	0	0	0	0	0	0	0	1	0	0	0	0
Public_026	0	0	0	0	0	0	0	0	0	1	0	0	2	0	0	0	0	0	0	0	0	0	1	0	0	0	0
Public_027	1	0	0	0	0	0	0	0	0	1	0	0	2	0	0	0	0	0	0	0	0	0	0	0	0	0	0
Public_029	1	0	0	0	0	0	0	0	0	1	0	0	3	0	0	0	0	0	0	0	0	0	1	0	0	0	0
Public_030	0	0	0	0	0	0	0	0	0	1	0	0	2	0	0	0	0	0	0	0	0	0	1	0	0	0	0
Public_031	0	0	0	0	0	0	0	0	0	1	0	0	2	0	0	0	0	0	0	0	0	0	1	0	0	0	0
Public_033	0	0	0	0	0	0	0	0	0	0	0	0	0	0	0	0	0	0	0	0	0	0	0	0	0	0	0
Public_034	0	0	0	0	0	0	0	0	0	0	0	0	0	0	0	0	0	0	0	0	0	0	0	0	0	0	0
Public_035	0	0	0	0	0	0	0	0	0	0	0	0	0	0	0	0	0	0	0	0	0	0	0	0	0	0	0
Public_036	0	0	0	0	0	0	0	0	0	0	0	0	0	0	0	0	0	0	0	0	0	0	0	0	0	0	0
Public_037	0	0	0	0	0	0	0	0	0	0	0	0	0	0	0	0	0	0	0	0	0	0	0	0	0	0	0
Public_038	0	0	0	0	0	0	0	0	0	0	0	0	0	0	0	0	0	0	0	0	0	0	0	0	0	0	0
Public_039	0	0	0	0	0	0	0	0	0	0	0	0	0	0	0	0	0	0	0	0	0	0	0	0	0	0	0
Public_040	0	0	0	0	0	0	0	0	0	0	0	0	0	0	0	0	0	0	0	0	0	0	0	0	0	0	0
Public_046	0	0	0	0	0	0	0	0	0	2	0	0	1	0	0	0	0	0	0	0	0	0	0	0	0	0	0
Public_047	0	0	0	0	0	0	0	0	0	0	0	0	1	0	0	0	0	0	0	0	0	0	0	0	0	0	0
Public_048	0	0	0	0	0	0	0	0	0	0	0	0	1	0	0	0	0	0	0	0	0	0	0	0	0	0	0
Public_049	0	0	0	0	0	0	0	0	0	0	0	0	2	0	0	0	0	0	0	0	0	0	0	0	0	0	0
Public_050	0	0	0	0	0	0	0	0	0	0	0	0	2	0	0	0	0	0	0	0	0	0	1	0	0	0	0
Public_063	0	0	0	0	0	0	0	0	0	0	0	0	0	0	0	0	0	0	0	0	0	0	0	0	0	0	0
Public_064	0	0	0	0	0	0	0	0	0	0	0	0	2	0	0	0	0	0	0	0	0	0	0	0	0	0	0
Public_065	0	0	0	0	0	0	0	0	0	1	0	0	2	0	0	0	0	0	0	0	0	0	0	0	0	0	0
Public_066	0	0	0	0	0	0	0	0	0	0	0	0	0	0	0	0	0	0	0	0	0	0	0	0	0	0	0
Public_083	0	0	0	0	0	0	0	0	0	0	0	0	0	1	0	0	0	0	0	0	0	0	1	0	0	1	0
Public_084	0	0	0	0	0	0	0	0	0	0	0	0	0	1	0	0	0	0	0	0	0	0	0	0	0	1	0
Public_085	0	0	0	0	0	0	0	0	0	0	0	0	0	1	0	0	0	0	0	0	0	0	0	0	0	1	0
Public_086	0	0	0	0	0	0	0	0	0	0	0	0	0	1	0	0	0	0	0	0	0	0	0	0	0	1	0
Public_087	0	0	1	0	0	0	0	0	1	0	0	0	0	1	0	0	0	1	0	0	0	0	0	0	0	1	0
Public_088	0	0	1	0	0	0	0	0	1	0	0	0	0	1	0	0	0	1	0	0	0	0	0	0	0	1	0
Public_089	0	0	0	0	0	0	0	0	0	1	0	0	1	1	0	0	0	0	0	0	0	0	1	0	0	1	0
Public_090	0	0	0	0	0	0	0	0	0	1	0	0	1	1	0	0	0	0	0	0	0	0	1	0	0	1	0
Public_091	0	0	0	0	0	0	0	0	0	1	0	0	1	1	0	0	0	0	0	0	0	0	1	0	0	1	0
Public_092	0	0	0	0	0	0	0	0	0	1	0	0	1	1	0	0	0	0	0	0	0	0	1	0	0	1	0
Public_093	0	0	0	0	0	0	0	0	0	0	0	0	2	0	0	0	0	0	0	0	0	0	1	0	0	0	0
Public_094	0	0	0	0	0	0	0	0	0	0	0	0	2	0	0	0	0	0	0	0	0	0	1	0	0	0	0
Public_095	0	0	0	0	0	0	0	0	0	0	0	0	1	0	0	0	0	0	0	0	0	0	1	0	0	0	0
Public_096	0	0	0	0	0	0	0	0	0	0	0	0	0	1	0	0	0	0	0	0	0	0	0	0	0	1	0
Public_097	0	0	0	0	0	0	0	0	0	0	0	0	0	1	0	0	0	0	0	0	0	0	0	0	0	1	0
Public_098	0	0	0	0	0	0	0	0	0	0	0	0	0	1	0	0	0	0	0	0	0	0	0	0	0	1	0
Public_099	0	0	0	0	0	0	0	0	0	0	0	0	0	1	0	0	0	0	0	0	0	0	0	0	0	1	0
Public_100	0	0	0	0	0	0	0	0	0	1	0	0	1	0	0	0	0	0	0	0	0	0	1	0	0	0	0
Public_101	0	0	0	0	0	0	0	0	0	1	0	0	1	0	0	0	0	0	0	0	0	0	1	0	0	0	0
Public_102	0	0	0	0	0	0	0	0	0	1	0	0	1	0	0	0	0	0	0	0	0	0	1	0	0	0	0
Public_103	0	0	0	0	0	0	0	0	0	1	0	0	1	0	0	0	0	0	0	0	0	0	1	0	0	0	0
Public_114	0	0	0	0	0	0	0	0	0	1	0	0	1	0	0	0	0	0	0	0	0	0	1	0	0	0	0
Public_115	0	0	0	0	0	0	0	0	0	1	0	0	0	0	0	0	0	0	0	0	0	0	1	0	0	0	0
Public_140	0	0	0	0	0	0	0	0	0	1	0	0	2	0	0	0	0	0	0	0	0	0	1	0	0	0	0
Public_142	0	0	0	0	0	0	0	0	0	0	0	0	0	0	0	0	0	0	0	0	0	0	0	0	0	0	0
Public_143	0	0	0	0	0	0	0	0	0	0	0	0	0	0	0	0	0	0	0	0	0	0	0	0	0	0	0
Public_144	0	0	0	0	0	0	0	1	0	0	0	1	2	0	0	0	0	0	0	0	0	0	1	0	0	0	0
Public_145	0	0	0	0	0	0	0	1	0	0	0	1	1	0	0	0	0	0	0	0	0	0	1	0	0	0	0
Public_146	0	0	0	0	0	0	0	1	0	0	0	1	2	0	0	0	0	0	0	0	0	0	1	0	0	0	0
Public_147	0	0	0	0	0	0	0	1	0	0	0	1	2	0	0	0	0	0	0	0	0	0	1	0	0	0	0
Public_148	0	0	0	0	0	0	0	1	0	0	0	1	2	0	0	0	0	0	0	0	0	0	1	0	0	0	0
Public_152	0	0	0	0	0	0	0	0	0	0	0	0	0	0	0	0	0	0	0	0	0	0	0	0	0	0	0
Public_153	0	0	0	0	0	0	0	0	0	1	0	0	2	0	0	0	0	0	0	0	0	0	1	0	0	0	0
Public_154	0	0	0	0	0	0	0	0	0	1	0	0	2	0	0	0	0	0	0	0	0	0	1	0	0	0	0
Public_155	0	0	0	0	0	0	0	0	0	0	0	0	2	0	0	0	0	0	0	0	0	0	1	0	0	0	0
Public_156	0	0	0	0	0	0	0	0	0	1	0	0	2	0	0	0	0	0	0	0	0	0	1	0	0	0	0
Public_157	0	0	0	0	0	0	0	0	0	1	0	0	2	0	0	0	0	0	0	0	0	0	1	0	0	0	0
Public_159	0	0	0	0	0	0	0	0	0	1	0	0	2	0	0	0	0	0	0	0	0	0	1	0	0	0	0
Public_160	0	0	0	0	0	0	0	0	0	1	0	0	3	0	0	0	0	0	0	0	0	0	1	0	0	0	0
Public_162	0	0	0	0	0	0	0	0	0	1	0	0	3	0	0	0	0	0	0	0	0	0	0	0	0	0	0
Public_163	0	0	0	0	0	0	0	0	0	0	0	1	2	0	0	0	0	0	0	0	0	0	1	0	0	0	0
Public_166	0	0	0	0	0	0	0	0	0	1	0	0	3	0	0	0	0	0	0	0	0	0	1	0	0	0	0
Public_167	0	0	0	0	0	0	0	0	0	0	0	0	2	0	0	0	0	0	0	0	0	0	1	0	0	0	0
Public_168	0	0	0	0	0	0	0	0	0	0	0	0	2	0	0	0	0	0	0	0	0	0	1	0	0	0	0
Public_177	0	0	0	0	0	0	0	0	0	0	0	0	2	1	1	0	0	0	0	0	0	0	1	0	0	0	0
KPN586	0	0	0	0	0	0	0	0	0	0	0	0	0	0	0	0	0	0	0	0	0	0	1	0	0	1	1
KPN587	0	0	0	0	0	0	0	0	0	0	0	0	0	0	0	0	0	0	0	0	0	0	1	0	0	1	1
KPN700	0	0	0	0	0	0	0	0	0	0	0	0	0	0	0	0	0	0	0	0	0	0	1	0	0	1	0
ws_xxy004	0	0	0	0	0	1	0	0	0	0	0	0	1	0	0	0	0	0	0	0	1	1	0	0	0	1	0
ws_xxy005	0	0	0	0	0	1	0	0	0	0	0	0	1	0	0	0	0	0	0	0	1	1	0	0	0	1	0
ws_xxy019	0	0	0	0	0	0	0	0	0	0	0	0	1	0	0	0	0	0	0	0	0	1	0	0	1	0	0
Public_007	0	0	0	0	0	0	0	0	0	1	0	0	0	1	1	0	0	0	0	0	1	0	0	0	0	0	1
Public_008	0	0	0	0	1	0	0	0	0	1	0	0	1	1	1	0	0	0	0	0	1	0	0	0	0	0	1
Public_010	0	0	0	0	0	0	0	0	0	1	0	0	1	1	1	0	0	0	0	0	1	0	0	0	0	0	1
Public_011	0	0	0	0	0	0	0	0	0	1	0	0	2	2	1	0	0	0	0	0	0	0	0	0	0	1	0
Public_012	0	0	0	0	0	0	0	0	0	1	0	0	0	1	0	0	0	0	0	0	1	0	0	0	0	0	0
Public_013	0	0	0	0	0	0	0	0	0	1	0	0	0	1	1	0	0	0	0	0	1	0	0	0	0	0	1
Public_014	0	0	0	0	0	0	0	0	0	1	0	0	0	1	0	0	0	0	0	0	1	0	0	0	0	0	0
Public_015	0	0	0	0	0	0	0	0	0	1	0	0	0	1	0	0	0	0	0	0	1	0	0	0	0	0	0
Public_016	0	0	0	0	0	0	0	0	0	1	0	0	0	1	1	1	0	0	0	0	0	0	0	0	0	0	1
Public_019	0	0	0	0	0	0	0	0	0	0	0	0	0	0	0	0	0	0	0	0	0	0	0	0	0	0	0
Public_052	0	0	0	0	0	0	0	0	0	0	0	0	0	0	0	0	0	0	0	0	0	0	0	0	0	0	0
Public_053	0	0	0	0	0	0	0	0	0	0	0	0	0	0	0	0	0	0	0	0	0	0	0	0	0	0	0
Public_054	0	0	0	0	0	0	0	0	0	0	0	0	0	0	0	0	0	0	0	0	0	0	0	0	0	0	0
Public_056	0	0	0	0	0	0	0	0	0	1	0	0	1	1	1	0	0	0	0	0	2	0	0	0	0	0	1
Public_057	0	0	0	0	0	0	0	0	0	1	0	0	1	1	0	0	0	0	0	0	0	0	0	0	0	1	0
Public_058	0	0	0	0	0	0	0	0	0	0	0	0	0	1	0	0	0	0	0	0	1	0	0	0	0	0	0
Public_060	0	0	0	0	0	0	0	0	0	1	0	0	0	1	1	0	0	0	0	0	1	0	0	0	0	0	1
Public_061	0	0	0	0	0	0	0	0	0	0	0	0	0	0	1	0	0	0	0	0	1	0	0	0	0	0	1
Public_067	0	0	0	0	0	0	0	0	0	1	0	0	0	1	1	0	0	0	0	0	1	0	0	0	0	0	1
Public_069	0	0	0	0	0	0	0	0	0	0	0	0	0	1	0	0	0	0	1	0	1	0	0	0	0	0	0
Public_070	0	0	0	0	0	0	0	0	0	1	0	0	0	1	0	0	0	0	0	0	1	0	0	0	0	0	0
Public_071	0	0	0	0	0	0	0	0	0	1	0	0	0	1	1	0	0	0	0	0	1	0	0	0	0	0	1
Public_072	0	0	0	0	0	0	0	0	0	1	0	0	0	1	1	0	0	0	0	0	1	0	0	0	0	0	1
Public_073	0	0	0	0	0	0	0	0	0	1	0	0	0	1	1	0	0	0	0	0	1	0	0	0	0	0	1
Public_074	0	0	0	0	0	0	0	0	0	1	0	0	0	1	1	0	0	0	0	0	1	0	0	0	0	0	1
Public_075	0	0	0	0	0	1	0	0	0	1	0	0	0	1	1	1	0	0	0	0	0	0	0	0	0	0	1
Public_076	0	0	0	0	0	0	0	0	0	1	0	0	0	1	1	0	0	0	0	0	1	0	0	0	0	0	1
Public_077	0	0	0	0	0	0	0	0	0	1	0	0	0	1	1	0	0	0	0	0	1	0	0	0	0	0	1
Public_078	0	0	0	0	0	1	0	0	0	1	0	0	0	1	1	0	0	0	0	0	1	0	0	0	0	0	1
Public_079	0	0	0	0	0	0	0	0	0	1	0	0	0	1	0	0	0	0	0	0	1	0	0	0	0	0	0
Public_104	0	0	0	0	0	0	0	0	0	1	0	0	0	1	1	0	0	0	0	0	1	0	0	0	0	0	1
Public_106	0	0	0	0	0	0	0	0	0	1	0	0	0	1	1	0	0	0	0	0	1	0	0	0	0	0	1
Public_107	0	0	0	0	0	0	0	0	0	1	0	0	0	1	1	0	0	0	0	0	1	0	0	0	0	0	1
Public_108	0	0	0	0	0	0	0	0	0	1	0	0	0	1	0	0	0	0	0	0	1	0	0	0	0	1	0
Public_109	0	0	0	0	0	0	0	0	0	1	0	0	0	1	1	0	0	0	0	0	1	0	0	0	0	0	1
Public_110	0	0	0	0	0	0	0	0	0	1	0	0	0	1	1	0	0	0	0	0	1	0	0	0	0	0	1
Public_111	0	0	0	0	0	0	0	0	0	1	0	0	0	1	1	0	0	0	0	0	1	0	0	0	0	0	1
Public_112	0	0	0	0	0	0	0	0	0	1	0	0	0	1	1	0	0	0	0	0	1	0	0	0	0	0	1
Public_113	0	0	0	0	0	0	0	0	0	1	0	0	0	1	1	0	0	0	0	0	1	0	0	0	0	0	1
Public_122	0	0	0	0	0	0	0	0	1	0	0	0	0	1	1	0	0	0	1	0	1	0	0	0	0	0	1
Public_126	0	0	0	0	0	0	0	0	0	0	0	0	0	0	0	0	0	0	0	0	0	0	0	0	0	0	0
Public_150	0	0	0	0	0	0	0	0	0	0	0	0	0	0	0	0	0	0	0	0	0	0	0	0	0	0	0
Public_151	0	0	0	0	0	0	0	0	0	0	0	0	0	0	0	0	0	0	0	0	0	0	0	0	0	0	0
KPN223	0	0	0	0	0	0	0	0	0	1	0	0	1	1	0	0	0	0	1	0	0	0	0	0	0	0	0
KPN301	0	0	0	0	0	0	0	0	0	1	0	1	1	1	1	0	0	0	0	0	1	0	0	0	0	0	1
KPN504	0	0	0	0	0	0	0	0	0	1	0	0	0	1	0	0	0	0	0	0	1	0	0	0	0	0	0
KPN538	0	0	0	0	0	0	0	0	0	1	0	0	2	1	2	0	0	0	0	0	1	0	0	0	0	0	1
KPN557	0	0	0	0	0	0	0	0	0	1	0	0	0	1	0	0	0	0	0	0	0	0	0	0	0	0	0
ws_xxy002	0	0	0	0	0	0	0	0	0	1	0	0	1	1	0	0	0	0	0	0	1	0	0	0	0	0	0
ws_xxy003	0	0	0	0	0	0	0	0	0	1	0	0	1	1	0	0	0	0	0	0	1	0	0	0	0	0	0
ws_xxy008	0	0	0	0	0	0	0	0	0	1	0	0	1	1	0	0	0	0	0	0	1	0	0	0	0	0	0
Public_002	0	0	0	0	0	1	0	0	0	0	0	0	1	0	0	0	0	0	1	0	0	0	0	0	0	0	0
Public_004	0	0	0	0	0	0	1	0	0	1	0	0	2	0	0	0	0	0	1	0	0	0	0	0	0	0	0
Public_006	0	0	0	0	0	0	0	0	0	0	0	0	2	0	0	0	0	0	0	0	0	0	0	0	0	0	0
Public_017	0	0	0	0	0	0	0	0	0	0	0	0	0	0	0	0	0	0	0	0	0	0	0	0	0	0	0
Public_018	0	0	0	0	0	0	0	0	0	0	0	0	0	0	0	0	0	0	0	0	0	0	0	0	0	0	0
Public_020	0	0	0	0	0	0	0	0	0	1	0	0	1	0	0	0	0	0	0	0	1	0	0	0	0	0	0
Public_021	0	0	0	0	0	0	0	0	0	1	0	0	1	0	0	0	0	0	0	0	1	0	0	0	0	0	0
Public_121	0	0	0	0	0	0	0	0	0	0	0	0	0	0	0	0	0	0	0	0	0	0	0	0	0	0	0
Public_127	0	0	0	0	0	0	0	0	0	0	0	0	2	0	0	0	0	0	0	0	0	0	0	0	0	0	0
Public_192	0	0	0	0	0	1	0	0	0	1	0	0	1	0	0	0	0	0	0	1	0	0	1	0	0	0	0
KPN522	0	0	0	0	0	1	0	0	0	0	0	0	2	0	1	0	0	0	0	0	0	0	0	0	0	0	0
KPN611	0	0	0	0	0	0	0	0	0	0	0	0	0	0	0	0	0	0	0	0	0	0	0	0	0	0	0
KPN635	0	0	0	0	0	0	0	0	0	0	0	0	2	0	1	0	0	0	1	0	0	0	0	0	0	0	0
KPN636	0	0	0	0	0	1	0	0	0	0	0	0	2	0	1	0	0	0	0	0	0	0	0	0	0	1	0
KPN650	0	0	0	0	0	0	0	0	0	0	0	0	1	0	1	0	0	0	0	0	1	0	0	0	0	0	0
KPN707	0	0	0	0	0	0	0	0	0	0	0	0	1	0	0	0	0	0	0	0	0	0	1	0	0	0	0
KPN733	0	0	0	0	0	0	0	0	0	0	0	0	1	2	0	0	0	0	0	0	0	0	1	0	0	0	0
KPN744	0	0	0	0	0	1	0	0	0	0	0	0	2	0	0	0	0	0	0	0	1	0	1	0	0	0	0
KPN759	0	0	0	0	0	0	0	0	0	0	0	0	2	0	0	0	0	0	0	0	0	0	1	0	0	1	0
KPN811	0	0	0	0	0	0	0	0	0	0	0	0	1	0	0	0	0	0	0	0	1	0	0	0	0	0	0
ws_xxy012	0	0	0	0	0	0	1	0	0	0	0	0	0	2	0	0	0	0	0	0	1	0	0	0	0	0	0
ws_xxy033	0	0	0	0	0	0	0	0	0	0	0	0	1	1	0	0	0	0	0	0	0	0	0	0	0	0	0
Public_001	0	0	0	0	0	0	0	0	0	0	0	0	0	0	0	0	0	0	0	0	0	0	0	0	0	0	0
Public_009	0	0	0	0	0	0	0	0	0	1	0	0	0	0	1	0	0	0	0	0	1	0	0	0	0	0	0
Public_032	0	0	0	0	0	0	0	0	0	1	0	0	2	0	0	0	0	0	0	0	1	0	0	0	0	0	0
Public_041	0	0	0	0	0	0	1	0	0	1	0	0	1	0	0	0	0	0	0	0	1	0	0	0	0	0	0
Public_051	0	0	0	0	0	0	1	0	0	1	0	0	2	0	0	0	0	0	0	0	1	0	0	0	0	0	0
Public_059	0	0	0	0	0	0	0	0	0	0	0	0	1	0	0	0	0	0	0	0	0	0	0	0	0	0	0
Public_062	0	0	0	0	0	0	0	0	0	0	0	0	0	0	0	0	0	0	0	0	0	0	0	0	0	0	0
Public_105	0	0	0	0	0	0	0	0	0	1	0	0	2	0	0	0	0	0	0	0	0	0	0	0	0	1	0
Public_120	0	0	0	0	0	0	0	0	0	0	0	0	0	0	0	0	0	0	0	0	0	0	0	0	0	0	0
Public_123	0	0	0	0	0	0	0	0	0	0	0	0	0	0	0	0	0	0	0	0	0	0	0	0	0	0	0
Public_124	0	0	0	0	0	0	0	0	0	0	0	0	0	0	0	0	0	0	0	0	0	0	0	0	0	0	0
Public_125	0	0	0	0	0	0	0	0	0	0	0	0	0	0	0	0	0	0	0	0	0	0	0	0	0	0	0
Public_149	0	0	0	0	0	0	0	0	0	0	0	0	0	0	0	0	0	0	0	0	0	0	0	0	0	0	0
Public_158	0	0	0	0	0	0	1	0	0	1	0	0	2	0	0	0	0	0	0	0	1	0	0	0	0	0	0
Public_161	0	0	0	0	0	0	1	0	0	1	0	0	2	0	0	0	0	0	0	0	1	0	0	0	0	0	0
Public_165	0	0	0	0	0	0	1	0	0	1	0	0	2	0	0	0	0	0	0	0	1	0	0	0	0	0	0
Public_172	0	0	0	0	0	0	1	0	0	1	0	0	1	0	0	0	0	0	0	0	1	0	0	0	0	0	0
Public_173	0	0	0	0	0	0	0	0	0	0	0	1	2	0	0	0	0	0	0	0	0	0	0	0	0	0	0
Public_180	0	0	0	0	0	0	0	1	0	0	0	0	2	1	1	0	0	0	0	0	1	0	0	0	0	0	0
Public_189	0	0	0	0	0	0	0	0	0	0	0	0	0	0	1	0	0	0	1	0	0	0	0	0	0	0	1
Public_190	0	0	0	0	0	0	2	0	1	0	0	0	2	0	0	0	1	0	0	0	1	0	0	0	0	1	0
Public_191	0	0	0	0	0	0	1	0	0	1	0	0	1	0	0	0	0	0	0	0	1	0	0	0	0	0	0
Public_194	0	0	0	0	0	1	0	0	1	0	0	0	3	2	1	0	0	0	0	0	1	0	0	0	0	1	0
Public_197	0	0	0	0	0	0	1	0	0	1	0	0	1	0	1	0	0	1	0	0	1	0	0	0	0	0	1
Public_199	0	0	0	0	0	0	0	0	0	0	0	0	2	1	0	0	0	0	0	0	0	0	0	0	0	0	0
Public_201	0	0	0	0	0	0	0	0	0	0	0	0	2	0	1	0	0	0	0	0	0	0	0	0	0	0	0
Public_171	0	0	0	0	0	0	0	0	0	0	0	0	2	1	0	0	0	0	0	0	0	0	0	0	0	0	0
Public_195	0	0	0	0	0	0	0	0	0	0	0	1	2	0	0	0	0	0	1	0	0	0	0	0	0	1	0
KPN510	0	0	0	0	0	0	0	0	0	0	0	0	1	0	0	0	0	0	0	0	1	0	1	0	0	0	0
KPN511	0	0	0	0	0	0	0	0	0	0	0	0	1	0	0	0	0	0	0	0	1	0	1	0	0	0	0
KPN521	0	0	0	0	0	0	0	0	0	0	0	0	1	0	0	0	0	0	0	0	1	0	1	0	0	0	0
KPN583	0	0	0	0	0	0	0	0	0	0	0	0	1	0	0	0	0	0	0	0	1	0	1	0	0	0	0
KPN584	0	0	0	0	0	0	0	0	0	0	0	0	1	0	0	0	0	0	0	0	1	0	1	0	0	0	0
KPN703	0	0	0	0	0	0	0	0	0	0	0	0	1	0	0	0	0	0	0	0	1	0	1	0	0	1	0
KPN704	0	0	0	0	0	0	0	0	0	0	0	0	0	0	0	0	0	0	0	0	1	0	1	0	0	1	0
KPN705	0	0	0	0	0	0	0	0	0	0	0	0	0	0	0	0	0	0	0	0	1	0	1	0	0	0	0
KPN706	0	0	0	0	0	0	0	0	0	0	0	0	1	0	0	0	0	0	0	0	1	0	1	0	0	0	0
KPN713	0	0	0	0	0	0	0	0	0	0	0	0	1	0	0	0	0	0	0	0	1	0	1	0	0	0	0
KPN730	0	0	0	0	0	0	0	0	0	0	0	0	2	0	0	0	0	0	0	0	1	0	1	0	0	0	0
KPN771	0	0	0	0	0	0	0	0	0	0	0	0	0	0	0	1	0	0	0	0	0	0	1	0	0	0	0
KPN774	0	0	0	0	0	0	0	0	0	0	0	0	1	0	0	0	0	0	0	0	1	0	1	0	0	0	0
ws_xxy009	0	0	0	0	0	0	0	0	0	0	0	0	1	1	0	0	0	0	1	0	0	0	0	0	0	0	0
Public_003	0	1	0	0	0	0	1	0	0	0	0	1	2	0	0	0	0	0	0	0	0	0	0	0	0	0	0
Public_042	0	0	0	0	0	0	0	0	0	0	0	0	0	0	0	0	0	0	0	0	0	0	0	0	0	0	0
Public_044	0	0	0	0	0	1	0	1	0	0	0	0	2	0	0	0	0	0	0	0	0	0	0	0	0	0	0
Public_141	0	0	0	0	0	0	0	0	0	0	0	0	0	0	0	0	0	0	0	0	0	0	0	0	0	0	0
Public_187	0	0	0	0	0	0	0	0	0	0	0	0	1	1	0	0	0	0	1	0	1	0	0	0	0	0	0
Public_193	0	0	0	0	0	0	0	0	0	0	1	0	2	0	1	0	0	0	0	0	1	0	0	0	0	0	0
Public_198	0	0	0	0	0	1	0	1	0	0	0	0	3	0	0	0	0	0	0	0	0	0	0	1	0	0	0
KPN214	0	0	0	0	0	1	0	0	0	0	0	0	1	0	0	0	0	0	0	0	1	0	1	0	0	0	0
KPN785	0	0	0	0	0	0	0	0	0	0	0	0	1	0	0	0	0	0	0	0	0	0	1	0	0	0	0
KPN789	0	0	0	0	0	0	1	0	0	0	0	0	0	0	0	0	0	0	0	0	0	0	0	0	0	0	0
KPN809	0	0	0	0	0	0	0	0	0	0	0	0	1	0	0	0	0	0	0	0	0	0	1	0	0	0	0
KPN823	0	0	0	0	0	0	0	0	0	0	0	0	0	0	0	0	0	0	0	0	0	0	0	0	0	0	0
Public_200	0	0	0	0	0	0	0	0	0	0	0	0	3	0	1	0	0	0	0	0	1	0	0	0	0	0	0
Public_202	0	0	0	0	0	0	0	0	0	0	0	0	3	0	1	0	0	0	0	0	1	0	0	0	0	0	0
Public_203	0	0	0	0	0	0	0	0	0	0	0	0	3	0	1	0	0	0	0	0	1	0	0	0	0	0	0
Public_204	0	0	0	0	0	0	0	0	0	0	0	0	3	0	1	0	0	0	0	0	1	0	0	0	0	0	0
Public_205	0	0	0	0	0	0	0	0	0	0	0	0	4	0	1	0	0	0	0	0	1	0	0	0	0	0	0
Public_206	0	0	0	0	0	0	0	0	0	0	0	0	3	0	1	0	0	0	0	0	1	0	0	0	0	0	0
Public_207	0	0	0	0	0	0	0	0	0	0	0	0	3	0	1	0	0	0	0	0	1	0	0	0	0	0	0
Public_208	0	0	0	0	0	0	0	0	0	1	0	0	4	0	1	0	0	0	0	0	1	0	0	0	0	0	0
Public_209	0	0	0	0	0	0	0	0	0	0	0	0	2	0	1	0	0	0	0	0	1	0	0	0	0	0	0
Public_210	0	0	0	0	0	0	0	0	0	0	0	0	2	0	0	0	0	0	0	0	1	0	0	0	0	0	0
Public_211	0	0	0	0	0	0	0	0	0	0	0	0	3	0	1	0	0	0	0	0	1	0	0	0	0	0	0
Public_212	0	0	0	0	0	0	0	0	0	1	0	0	3	0	1	0	0	0	0	0	1	0	0	0	0	0	0
Public_213	0	0	0	0	0	0	0	0	0	0	0	0	3	0	1	0	0	0	0	0	1	0	0	0	0	0	0
Public_214	0	0	0	0	0	0	0	0	0	1	0	0	4	0	1	0	0	0	0	0	1	0	0	0	0	0	0
Public_215	0	0	0	0	0	0	0	0	0	0	0	0	3	0	1	0	0	0	0	0	1	0	0	1	0	0	0
Public_216	0	0	0	0	0	0	0	0	0	0	0	0	3	0	1	0	0	0	0	0	1	0	0	0	0	0	0
Public_217	0	0	0	0	0	0	0	0	0	0	0	0	3	0	1	0	0	0	0	0	1	0	0	1	0	0	0
Public_218	0	0	0	0	0	0	0	0	0	0	0	0	3	0	1	0	0	0	0	0	0	0	0	0	0	0	0
Public_219	0	0	0	0	0	0	0	0	0	0	0	0	3	0	1	0	0	0	0	0	1	0	0	0	0	0	0
Public_220	0	0	0	0	0	0	0	0	0	0	0	0	3	0	1	0	0	0	0	0	1	0	0	1	0	0	0
Public_221	0	0	0	0	0	0	0	0	0	0	0	0	3	0	1	0	0	0	0	0	1	0	0	0	0	0	0
Public_222	0	0	0	0	0	0	0	0	0	0	0	0	3	0	1	0	0	0	0	0	1	0	0	1	0	0	0
Public_223	0	0	0	0	0	0	0	0	0	0	0	0	3	0	1	0	0	0	0	0	1	0	0	0	0	0	0
Public_224	0	0	0	0	0	0	0	0	0	0	0	0	3	0	1	0	0	0	0	0	1	0	0	0	0	0	0
Public_225	0	0	0	0	0	0	0	0	0	1	0	0	3	0	1	0	0	0	0	0	1	0	0	0	0	0	0
Public_226	0	0	0	0	0	0	0	0	0	0	0	0	3	0	1	0	0	0	0	0	0	0	0	0	0	0	0
Public_227	0	0	0	0	0	0	0	0	0	0	0	0	3	0	1	0	0	0	0	0	1	0	0	1	0	0	0
Public_228	0	0	0	0	0	0	0	0	0	0	0	0	3	0	1	0	0	0	0	0	1	0	0	0	0	0	0
Public_229	0	0	0	0	0	0	0	0	0	0	0	0	2	0	1	0	0	0	0	0	1	0	0	0	0	0	0
Public_230	0	0	0	0	0	0	0	0	0	0	0	0	3	0	1	0	0	0	0	0	1	0	0	0	0	0	0
Public_231	0	0	0	0	0	0	0	0	0	0	0	0	3	0	1	0	0	0	0	0	1	0	0	0	0	0	0
Public_232	0	0	0	0	0	0	0	0	0	0	0	0	3	0	1	0	0	0	0	0	0	0	0	0	0	0	0
Public_233	0	0	0	0	0	0	0	0	0	1	0	0	3	0	1	0	0	0	0	0	1	0	0	0	0	0	0
Public_234	0	0	0	0	0	0	0	0	0	1	0	0	3	0	1	0	0	0	0	0	1	0	0	0	0	0	0
Public_235	0	0	0	0	0	0	0	0	0	0	0	0	3	0	1	0	0	0	0	0	1	0	0	0	0	0	0
Public_236	0	0	0	0	0	0	0	0	0	0	0	0	3	0	1	0	0	0	0	0	1	0	0	0	0	0	0
Public_237	0	0	0	0	0	0	0	0	0	1	0	0	3	0	1	0	0	0	0	0	1	0	0	0	0	0	0
Public_238	0	0	0	0	0	0	0	0	0	1	0	0	3	0	1	0	0	0	0	0	1	0	0	0	0	0	0
Public_239	0	0	0	0	0	0	0	0	0	0	0	0	3	0	1	0	0	0	0	0	1	0	0	0	0	0	0
Public_240	0	0	0	0	0	0	0	0	0	0	0	0	3	0	1	0	0	0	0	0	1	0	0	0	0	0	0
Public_241	0	0	0	0	0	0	0	0	0	0	0	0	3	0	1	0	0	0	0	0	1	0	0	0	0	0	0
Public_242	0	0	0	0	0	0	0	0	0	0	0	0	3	0	1	0	0	0	0	0	1	0	0	0	0	0	0
Public_243	0	0	0	0	0	0	0	0	0	0	0	0	3	0	1	0	0	0	0	0	1	0	0	0	0	0	0
Public_244	0	0	0	0	0	0	0	0	0	0	0	0	3	0	1	0	0	0	0	0	1	0	0	0	0	0	0
Public_245	0	0	0	0	0	0	0	0	0	0	0	0	3	0	1	0	0	0	0	0	1	0	0	0	0	0	0
Public_246	0	0	0	0	0	0	0	0	0	0	0	0	3	0	1	0	0	0	0	0	1	0	0	0	0	0	0
Public_247	0	0	0	0	0	0	0	0	0	0	0	0	3	0	1	0	0	0	0	0	1	0	0	0	0	0	0
Public_248	0	0	0	0	0	0	0	0	0	0	0	0	3	0	1	0	0	0	0	0	1	0	0	0	0	0	0
Public_249	0	0	0	0	0	0	0	0	0	0	0	0	3	0	1	0	0	0	0	0	1	0	0	0	0	0	0
Public_250	0	0	0	0	0	0	0	0	0	0	0	0	3	0	1	0	0	0	0	0	0	0	0	0	0	0	0
Public_251	0	0	0	0	0	0	0	0	0	0	0	0	3	0	1	0	0	0	0	0	0	0	0	0	0	0	0
Public_252	0	0	0	0	0	0	0	0	1	0	0	0	3	0	1	0	0	0	0	0	0	0	0	0	0	0	0
Public_253	0	0	0	0	0	0	0	0	0	0	0	0	2	0	1	0	0	0	0	0	0	0	0	0	0	0	0
Public_254	0	0	0	0	0	0	0	0	0	0	0	0	3	0	1	0	0	0	0	0	1	0	0	0	0	0	0
Public_255	0	0	0	0	0	0	0	0	1	0	0	0	3	0	1	0	0	0	0	0	0	0	0	0	0	0	0
Public_256	0	0	0	0	0	0	0	0	0	0	0	0	3	0	1	0	0	0	0	0	1	0	0	0	0	0	0
Public_257	0	0	0	0	0	0	0	0	0	0	0	0	2	0	0	0	0	0	0	0	0	0	0	0	0	0	0
Public_258	0	0	0	0	0	0	0	0	0	0	0	0	2	0	1	0	0	0	0	0	0	0	0	0	0	0	0
Public_259	0	0	0	0	0	0	0	0	0	0	0	0	2	0	1	0	0	0	0	0	0	0	0	0	0	0	0
Public_260	0	0	0	0	0	0	0	0	0	0	0	0	2	0	0	0	0	0	0	0	0	0	0	0	0	0	0
Public_175	0	0	0	0	0	0	0	0	1	0	0	0	1	1	0	0	0	0	0	0	0	0	0	0	0	1	0
Public_176	0	0	0	0	0	0	0	0	1	0	0	0	1	1	0	0	0	0	0	0	0	0	0	0	0	1	0
Public_178	0	0	0	0	0	0	0	0	1	0	0	0	0	1	0	0	1	0	0	0	0	0	0	0	0	1	0
Public_179	0	0	0	0	0	0	0	0	1	0	0	0	1	1	0	0	0	0	0	0	0	0	0	0	0	1	0
Public_181	0	0	0	0	0	0	0	0	1	0	0	0	1	1	0	0	0	0	0	0	0	0	0	0	0	1	0
Public_182	0	0	0	0	0	0	1	0	1	0	0	0	0	2	0	0	0	0	0	0	0	0	0	0	0	1	0
Public_183	0	0	0	1	0	0	0	0	1	1	0	0	0	2	0	0	0	0	0	0	0	0	0	0	0	1	0
Public_184	0	0	0	0	0	0	0	0	1	0	0	0	1	1	0	0	0	0	0	0	0	0	0	0	0	1	0
Public_185	0	0	0	0	0	0	0	0	1	0	0	0	1	1	0	0	0	0	0	0	0	0	0	0	0	1	0
Public_186	0	0	0	0	0	0	0	0	1	0	0	0	0	1	0	0	1	0	0	0	0	0	0	0	0	1	0
Public_196	0	0	0	0	0	0	0	0	1	0	0	0	0	2	0	0	0	0	0	0	0	0	0	0	0	1	0
KPN821	0	0	0	0	0	0	0	0	0	0	0	0	0	0	0	0	0	0	0	0	0	0	1	0	0	1	0
Public_025	0	0	0	0	0	0	0	0	0	0	0	0	2	0	0	0	0	0	0	0	0	0	0	0	0	0	0
Public_028	0	0	0	0	0	0	0	0	0	0	0	0	2	0	0	0	0	0	0	0	0	0	0	0	0	0	0
Public_045	0	0	0	0	0	0	1	0	0	0	0	0	1	0	0	0	0	0	0	0	0	0	0	0	0	0	0
Public_082	0	0	0	0	0	0	0	0	0	0	0	0	0	0	0	0	0	0	0	0	0	0	0	0	0	0	0
Public_117	0	0	0	0	0	0	0	0	0	0	0	0	2	0	0	0	0	0	0	0	0	0	0	0	0	0	0
Public_118	0	0	0	0	0	0	0	0	0	0	0	0	2	0	0	0	0	0	0	0	0	0	0	0	0	0	0
Public_119	0	0	0	0	0	0	0	0	0	0	0	0	2	0	0	0	0	0	0	0	0	0	0	0	0	0	0
Public_128	0	0	0	0	0	0	1	0	0	0	0	0	2	0	0	0	0	0	0	0	0	0	0	0	0	0	0
Public_129	0	0	0	0	0	0	1	0	0	0	0	0	1	0	0	0	0	0	0	0	0	0	0	0	0	0	0
Public_130	0	0	0	0	0	0	1	0	0	0	0	0	1	0	0	0	0	0	0	0	0	0	0	0	0	0	0
Public_131	0	0	0	0	0	0	1	0	0	0	0	0	2	0	0	0	0	0	0	0	0	0	0	0	0	0	0
Public_132	0	0	0	0	0	0	1	0	0	0	0	0	2	0	0	0	0	0	0	0	0	0	0	0	0	0	0
Public_133	0	0	0	0	0	0	1	0	0	0	0	0	2	0	0	0	0	0	0	0	0	0	0	0	0	0	0
Public_134	0	0	0	0	0	0	1	0	0	0	0	0	2	0	0	0	0	0	0	0	0	0	0	0	0	0	0
Public_135	0	0	0	0	0	0	1	0	0	0	0	0	2	0	0	0	0	0	0	0	0	0	0	0	0	0	0
Public_136	0	0	0	0	0	0	1	0	0	0	0	0	1	0	0	0	0	0	1	0	0	0	0	0	0	0	0
Public_137	0	0	0	0	0	0	1	0	0	0	0	0	1	0	0	0	0	0	0	0	0	0	0	0	0	0	0
Public_138	0	0	0	0	0	0	1	0	0	0	0	0	1	0	0	0	0	0	0	0	0	0	0	0	0	0	0
Public_139	0	0	0	0	0	0	1	0	0	0	0	0	1	0	0	0	0	0	0	0	0	0	0	0	0	0	0
Public_164	0	0	0	0	0	0	0	0	0	0	0	0	2	0	0	0	0	0	0	0	0	0	0	0	0	0	0
Public_169	0	0	0	0	0	0	0	0	0	0	0	0	2	0	0	0	0	0	0	0	0	0	0	0	0	0	0
Public_170	0	0	0	0	0	0	0	0	0	0	0	0	2	0	0	0	0	0	0	0	0	0	0	0	0	0	0

## Sheet: Supplementary table5
Strain number	IS1	IS110	IS1182	IS1380	IS200/IS605	IS21	IS256	IS3	IS30	IS4	IS481	IS5	IS6	IS630	IS66	IS91	IS982	ISAS1	ISKRA4	ISL3	ISNCY	new
KPN214	7	1	0	0	0	1	0	5	0	0	0	48	3	0	7	0	0	0	0	1	12	0
KPN223	6	0	1	0	0	1	0	9	0	0	1	4	1	0	0	1	0	0	0	0	5	0
KPN301	4	15	2	0	0	5	0	10	0	0	0	43	48	11	0	1	0	0	3	0	4	1
KPN504	1	0	1	0	1	1	0	5	0	0	0	1	1	1	1	0	3	0	0	0	7	0
KPN510	2	0	0	0	0	1	0	3	0	0	0	0	1	0	0	0	0	0	0	3	7	0
KPN511	0	0	0	0	7	4	0	3	0	0	0	0	1	0	0	0	0	0	0	0	4	0
KPN521	6	0	0	0	0	3	0	3	0	0	0	2	1	0	0	0	0	0	0	0	7	0
KPN522	6	1	1	0	3	5	0	4	0	0	0	6	1	3	0	0	0	0	0	3	4	0
KPN538	2	0	0	0	1	2	0	6	0	0	0	1	0	5	1	0	0	0	0	2	11	1
KPN557	1	0	0	0	6	2	0	4	0	0	0	1	0	0	0	0	0	0	0	0	7	0
KPN583	3	0	0	0	2	1	0	3	0	0	0	0	1	0	0	0	0	0	0	0	7	2
KPN584	5	0	0	0	0	4	0	3	0	0	0	0	1	0	0	0	0	0	0	0	4	2
KPN586	0	0	0	0	0	1	0	18	0	0	0	5	1	1	0	0	0	0	1	1	11	0
KPN587	0	0	0	0	0	1	0	6	0	0	0	4	1	16	0	0	0	0	0	0	8	0
KPN611	0	0	0	2	0	4	0	4	0	0	0	0	0	0	0	0	0	0	0	0	4	2
KPN635	1	1	0	0	0	2	0	8	0	0	0	8	2	0	0	2	0	0	0	1	9	1
KPN636	6	4	0	0	4	2	0	4	0	0	0	2	1	3	0	0	0	0	0	3	7	0
KPN650	7	0	0	0	0	2	0	6	0	0	0	5	0	0	1	0	0	0	0	1	5	0
KPN700	1	0	0	1	2	1	1	2	0	0	0	6	3	0	0	0	0	0	0	2	11	0
KPN703	2	0	0	0	7	4	0	3	0	0	0	2	2	0	0	0	0	0	0	0	4	0
KPN704	2	0	0	0	0	4	0	3	0	0	0	2	2	0	0	0	0	0	0	0	4	0
KPN705	1	0	0	0	0	4	0	3	0	0	0	0	2	0	0	0	0	0	0	2	4	0
KPN706	5	0	0	0	0	1	0	3	0	0	0	2	1	0	0	0	0	0	0	6	5	0
KPN707	10	0	0	0	0	2	0	9	0	0	0	9	2	0	0	1	0	0	0	0	7	0
KPN713	2	0	0	0	7	1	0	3	0	0	0	0	1	0	0	0	0	0	0	1	5	0
KPN730	6	5	0	0	5	3	0	6	0	0	0	5	1	0	0	0	0	0	0	0	9	1
KPN733	6	0	0	0	0	1	0	9	0	0	0	2	5	1	2	0	0	0	0	1	7	4
KPN744	5	1	0	1	0	2	0	5	0	0	0	3	2	0	0	1	0	0	0	0	11	0
KPN759	2	0	0	0	7	2	0	7	1	0	0	7	0	0	0	1	0	0	0	0	4	0
KPN771	0	0	0	0	0	1	0	3	0	0	1	1	0	0	0	0	0	0	0	0	8	0
KPN774	1	1	0	0	8	1	0	4	0	0	0	0	1	0	0	0	0	0	0	0	6	0
KPN785	4	0	0	0	0	1	0	3	0	0	0	13	0	0	0	0	0	0	0	3	9	0
KPN789	0	0	0	0	0	2	0	4	0	0	0	0	1	0	0	0	0	0	0	10	8	0
KPN809	1	0	0	0	0	1	0	3	1	0	0	14	1	0	2	0	0	0	0	0	7	0
KPN811	1	5	0	0	10	1	0	6	0	0	0	1	1	0	2	2	0	0	4	0	9	0
KPN821	4	0	0	0	0	4	2	6	0	0	0	0	2	0	0	0	0	0	0	0	3	1
KPN823	0	0	0	0	1	5	1	7	3	2	0	2	1	0	0	1	0	0	1	0	10	0
Public_001	0	0	0	0	0	40	0	0	0	0	0	0	0	0	0	0	0	0	0	0	0	0
Public_002	1	0	0	0	1	3	0	2	0	0	0	0	1	1	2	0	0	0	3	5	7	0
Public_003	2	0	0	0	1	2	0	1	0	0	0	6	1	0	7	0	0	0	0	1	8	0
Public_004	0	0	0	0	0	26	0	23	0	0	0	0	0	0	0	0	0	0	0	16	0	0
Public_005	0	0	1	0	0	35	0	0	0	0	0	22	15	0	0	0	0	0	0	0	0	0
Public_006	0	0	0	0	0	32	0	0	0	0	0	38	0	0	0	0	0	0	0	8	0	0
Public_007	6	0	2	0	0	2	0	5	0	0	0	5	0	5	0	1	0	0	3	0	15	0
Public_008	3	2	1	0	0	1	0	6	0	2	1	3	0	2	0	0	0	0	0	0	15	1
Public_009	0	0	0	0	0	5	3	3	0	3	0	5	0	0	4	0	0	0	0	6	4	0
Public_010	4	0	1	0	0	2	0	13	0	0	0	4	1	3	3	3	0	0	0	0	6	1
Public_011	3	0	0	0	5	3	0	15	0	0	0	1	0	0	1	3	0	0	0	0	7	0
Public_012	1	0	2	1	0	1	0	4	0	0	0	3	0	0	0	0	0	0	0	0	7	0
Public_013	1	0	1	0	0	3	0	9	0	0	0	7	0	0	0	1	0	0	3	0	14	1
Public_014	1	0	0	1	0	1	0	4	0	0	1	1	0	1	0	0	0	0	0	0	6	0
Public_015	1	0	2	1	0	1	0	7	0	0	0	0	0	0	0	0	0	0	0	0	6	0
Public_016	0	25	0	0	0	0	0	0	0	0	0	0	21	0	0	9	0	0	0	0	42	0
Public_017	0	0	0	0	0	23	0	0	0	0	0	0	0	0	0	0	0	0	0	0	0	0
Public_018	0	0	0	0	0	23	0	0	0	0	0	0	0	0	0	0	0	0	0	0	0	0
Public_019	0	0	0	0	0	55	0	0	0	0	0	0	0	0	0	0	0	0	0	0	0	0
Public_020	5	0	0	0	0	5	0	7	0	1	0	14	3	0	0	0	0	0	0	0	3	0
Public_021	5	0	0	0	1	9	0	7	0	0	0	8	3	0	0	0	0	0	0	0	4	0
Public_022	1	0	0	0	1	1	0	3	0	0	0	1	2	0	4	0	0	0	0	3	8	4
Public_023	0	0	0	0	1	1	0	2	0	0	0	5	9	0	0	0	0	0	0	3	8	1
Public_024	3	0	0	0	1	2	0	2	0	0	0	2	0	0	0	0	0	2	0	0	8	1
Public_025	2	0	0	0	0	5	0	5	0	0	0	6	1	0	0	0	0	0	0	2	2	0
Public_026	4	0	2	0	1	4	0	1	0	0	0	2	0	0	0	0	0	1	0	0	6	0
Public_027	2	0	0	0	0	1	0	2	0	0	0	2	0	0	0	0	0	0	0	0	8	4
Public_028	0	0	0	0	0	5	0	5	0	0	0	0	2	1	0	0	0	0	0	2	9	0
Public_029	2	0	0	0	7	10	0	1	0	0	0	0	0	0	0	0	0	0	0	2	5	1
Public_030	0	0	2	0	1	5	0	1	0	0	0	2	0	0	0	0	0	0	0	3	5	0
Public_031	0	0	0	0	1	6	0	2	0	0	0	6	0	0	0	0	0	0	0	0	6	1
Public_032	0	0	0	0	0	0	0	27	0	0	0	0	0	0	0	0	0	0	0	7	13	0
Public_033	0	0	0	0	0	35	0	0	0	0	0	0	0	0	0	0	0	0	0	0	0	0
Public_034	0	0	0	0	0	37	0	0	0	0	0	0	0	0	0	0	0	0	0	0	0	0
Public_035	0	0	0	0	0	37	0	0	0	0	0	0	0	0	0	0	0	0	0	0	0	0
Public_036	0	0	0	0	0	37	0	0	0	0	0	0	0	0	0	0	0	0	0	0	0	0
Public_037	0	0	0	0	0	37	0	0	0	0	0	0	0	0	0	0	0	0	0	0	0	0
Public_038	0	0	0	0	0	37	0	0	0	0	0	0	0	0	0	0	0	0	0	0	0	0
Public_039	0	0	0	0	0	37	0	0	0	0	0	0	0	0	0	0	0	0	0	0	0	0
Public_040	0	0	0	0	0	39	0	0	0	0	0	0	0	0	0	0	0	0	0	0	0	0
Public_041	3	0	0	1	0	2	3	2	0	0	0	0	1	2	0	0	0	0	0	0	9	0
Public_042	0	0	0	0	0	19	0	0	0	0	0	0	0	0	0	0	0	0	0	0	0	0
Public_044	3	0	0	0	0	2	0	3	1	0	0	1	1	0	0	0	0	0	0	3	8	0
Public_045	4	0	0	2	0	3	0	4	0	0	0	6	2	0	0	0	0	0	0	0	7	0
Public_046	0	0	0	0	0	9	0	40	0	0	0	0	0	0	0	0	0	0	0	0	0	5
Public_047	0	0	0	0	0	0	0	39	0	0	0	10	1	0	0	0	0	0	0	0	0	0
Public_048	0	0	0	0	0	0	0	0	0	0	0	46	0	0	0	0	0	0	0	0	0	0
Public_049	0	0	0	0	0	0	0	0	0	0	0	68	2	0	0	0	0	0	0	0	0	0
Public_050	0	0	0	0	0	0	0	35	0	0	0	36	0	0	0	0	0	0	0	0	0	0
Public_051	5	0	0	0	0	1	3	3	0	0	0	4	0	0	4	0	0	0	0	1	9	0
Public_052	0	0	0	0	0	60	0	0	0	0	0	0	0	0	0	0	0	0	0	0	0	0
Public_053	0	0	0	0	0	59	0	0	0	0	0	0	0	0	0	0	0	0	0	0	0	0
Public_054	0	0	0	0	0	48	0	0	0	0	0	0	0	0	0	0	0	0	0	0	0	0
Public_056	0	16	0	0	0	0	0	60	0	0	0	32	5	0	0	0	0	0	0	0	0	0
Public_057	0	0	0	0	0	52	0	0	0	0	0	25	23	0	0	0	0	0	0	0	0	0
Public_058	0	0	0	0	0	57	0	0	0	0	0	0	16	0	0	0	0	0	0	0	0	0
Public_059	0	0	0	0	0	40	0	0	0	0	0	26	0	0	0	0	0	0	8	0	0	0
Public_060	0	0	0	0	0	60	0	45	0	0	0	1	5	0	0	0	0	0	0	0	0	0
Public_061	0	2	1	0	0	5	0	10	0	0	0	1	0	7	2	0	0	0	0	0	4	1
Public_062	0	0	0	0	0	34	0	0	0	0	0	0	0	0	0	0	0	0	0	0	0	0
Public_063	0	0	0	0	0	39	0	0	0	0	0	0	0	0	0	0	0	0	0	0	0	0
Public_064	6	0	2	0	1	1	0	2	0	0	0	2	6	0	0	0	0	0	0	3	8	1
Public_065	0	0	0	0	0	0	0	14	0	0	0	69	1	0	0	0	0	0	0	8	0	0
Public_066	0	0	0	0	0	47	0	0	0	0	0	0	0	0	0	0	0	0	0	0	0	0
Public_067	1	0	2	0	0	2	0	22	0	0	1	1	0	0	0	1	0	0	0	0	7	1
Public_069	0	0	1	0	0	5	0	2	0	0	1	0	0	0	0	0	0	0	0	0	5	0
Public_070	0	0	0	1	0	5	0	2	0	0	0	0	0	0	0	0	0	0	0	0	5	0
Public_071	1	0	2	0	0	2	0	9	0	0	0	9	0	0	0	2	0	0	0	0	11	1
Public_072	1	0	2	0	0	5	0	8	0	0	0	11	0	6	0	1	0	0	0	0	4	1
Public_073	2	0	1	0	0	4	0	9	0	0	1	0	0	10	0	1	0	0	3	0	5	1
Public_074	3	0	1	0	0	2	0	6	0	0	1	0	0	19	0	1	0	0	0	0	7	1
Public_075	0	0	1	0	0	2	0	5	0	0	0	4	0	0	0	2	0	0	0	0	18	1
Public_076	0	13	1	0	0	2	0	9	0	0	1	1	0	2	0	1	0	0	0	0	7	1
Public_077	0	0	1	0	0	2	0	11	0	0	1	14	0	2	0	1	0	0	0	0	7	1
Public_078	1	0	1	0	0	4	0	10	0	0	1	0	1	4	1	1	0	0	0	0	8	1
Public_079	1	0	0	1	0	1	0	7	0	0	0	1	0	0	0	0	0	0	0	0	6	0
Public_082	0	0	0	0	0	42	0	0	0	0	0	0	0	0	0	0	0	0	0	0	0	0
Public_083	2	1	1	0	0	1	0	2	0	0	0	3	0	0	0	1	0	0	0	0	8	0
Public_084	1	1	0	0	0	8	0	4	0	0	0	1	3	0	0	0	0	0	0	0	8	0
Public_085	1	1	0	0	0	6	0	3	0	0	0	1	3	0	0	0	0	0	0	0	10	0
Public_086	2	1	0	0	0	6	0	4	0	0	0	1	1	0	0	0	0	0	0	0	10	0
Public_087	2	0	0	0	0	6	0	4	0	0	0	1	1	0	0	2	0	0	0	0	10	0
Public_088	1	0	0	0	0	6	0	3	0	0	0	1	2	0	0	2	0	0	0	0	10	0
Public_089	0	0	0	0	0	1	0	3	0	0	0	6	1	0	0	0	0	0	0	2	8	0
Public_090	2	1	0	0	0	1	0	2	0	0	0	5	1	0	0	0	0	0	0	0	8	0
Public_091	0	0	0	0	0	7	0	2	0	0	0	2	1	0	0	0	0	0	0	2	6	0
Public_092	0	0	0	0	0	4	0	2	0	0	0	5	1	0	0	0	0	0	0	2	6	0
Public_093	2	0	0	0	1	2	0	9	0	0	0	4	0	0	5	0	0	0	0	0	8	0
Public_094	10	0	0	0	0	8	0	4	0	0	0	2	2	0	0	0	0	0	0	0	5	0
Public_095	5	0	0	0	1	2	0	9	0	0	0	0	1	0	0	0	0	0	0	0	8	0
Public_096	3	1	0	0	0	1	0	4	0	0	0	0	1	0	0	1	0	0	0	0	14	0
Public_097	1	1	0	0	0	7	0	3	0	0	0	0	3	0	0	0	0	0	0	0	9	0
Public_098	1	2	0	0	0	3	0	3	0	0	0	0	3	0	0	0	0	0	0	0	12	0
Public_099	1	1	0	0	0	9	0	3	0	0	0	0	3	0	0	0	0	0	0	0	7	0
Public_100	1	0	0	0	0	4	0	3	0	0	2	6	0	0	0	0	0	0	0	1	7	0
Public_101	1	0	0	0	0	4	0	4	0	0	0	6	0	0	0	0	0	0	0	1	8	0
Public_102	1	0	0	0	0	4	0	3	0	0	2	2	0	0	0	0	0	0	0	1	10	0
Public_103	1	0	0	0	0	7	0	4	0	0	0	2	1	0	0	0	0	0	0	1	7	0
Public_104	1	0	1	1	0	1	0	8	0	0	1	3	1	2	0	1	0	0	3	0	14	1
Public_105	10	1	1	1	0	8	3	4	0	0	0	0	2	1	4	1	0	0	0	0	4	0
Public_106	1	0	2	0	0	2	0	11	0	0	0	5	0	0	0	1	0	0	0	0	18	1
Public_107	1	0	2	0	0	4	0	9	0	0	0	18	0	2	0	1	0	0	0	0	4	1
Public_108	1	0	1	0	0	1	0	3	0	0	0	2	1	0	0	0	0	0	0	0	9	0
Public_109	3	0	0	1	0	2	0	7	0	0	1	6	0	2	0	1	0	0	3	0	15	1
Public_110	4	0	2	0	0	2	0	9	0	0	1	19	0	0	0	1	0	0	0	0	5	1
Public_111	1	0	0	1	0	2	0	9	0	0	1	5	0	0	0	1	0	0	3	0	16	1
Public_112	1	0	0	1	0	4	0	9	0	0	1	7	0	0	0	1	0	0	3	0	13	1
Public_113	4	0	0	1	0	4	0	7	0	0	1	5	0	0	0	1	0	0	3	0	14	1
Public_114	0	0	0	0	0	38	0	0	0	0	0	28	0	0	0	0	0	0	0	0	0	0
Public_115	0	0	0	0	0	39	0	0	0	0	0	0	0	0	0	0	0	0	0	0	0	0
Public_117	5	0	0	1	0	3	0	5	0	0	0	9	3	0	0	0	0	0	0	0	4	0
Public_118	5	0	0	0	0	5	0	6	0	0	0	0	0	0	0	0	0	1	0	7	3	0
Public_119	5	0	0	0	0	7	0	6	0	0	0	0	0	0	0	0	0	0	0	7	3	0
Public_120	0	0	0	0	0	0	0	0	0	0	0	0	0	0	0	0	0	0	0	0	19	0
Public_121	0	0	0	0	0	19	0	0	0	0	0	0	0	0	0	0	0	0	0	0	0	0
Public_122	2	0	2	0	0	2	0	19	0	0	0	2	0	2	0	2	0	0	1	0	7	1
Public_123	0	0	0	0	0	28	0	0	0	0	0	0	0	0	0	0	0	0	0	0	0	0
Public_124	0	0	0	0	0	27	0	0	0	0	0	0	0	0	0	0	0	0	0	0	0	0
Public_125	0	0	0	0	0	30	0	0	0	0	0	0	0	0	0	0	0	0	0	0	0	0
Public_126	0	0	0	0	0	84	0	0	0	0	0	0	0	0	0	0	0	0	0	0	0	0
Public_127	0	0	0	0	0	3	0	14	0	1	0	2	0	0	1	1	0	0	0	2	6	0
Public_128	6	0	0	1	0	6	0	4	0	0	0	5	0	0	1	0	0	0	0	1	7	0
Public_129	2	0	0	0	0	3	0	2	0	0	0	10	1	0	0	0	0	0	0	0	9	0
Public_130	2	0	0	2	0	3	0	4	0	0	0	10	0	0	1	0	0	0	0	0	7	0
Public_131	5	0	0	1	0	9	0	4	0	0	0	5	1	0	1	0	0	0	0	1	4	0
Public_132	5	0	0	1	0	9	0	4	0	0	0	4	1	0	1	1	0	0	0	1	4	0
Public_133	5	0	0	2	0	3	0	5	0	0	0	2	0	0	1	1	0	0	0	1	12	0
Public_134	9	0	0	1	0	2	0	2	0	0	0	5	0	0	2	1	0	0	0	1	9	0
Public_135	6	0	0	2	0	7	0	2	0	0	0	4	1	0	1	1	0	0	0	1	9	0
Public_136	6	0	0	2	0	3	0	4	0	1	1	3	0	0	2	1	0	0	0	0	7	0
Public_137	8	0	0	2	0	6	0	4	0	0	0	4	1	0	1	0	0	0	0	0	4	0
Public_138	10	0	0	0	0	2	0	2	0	0	0	1	1	0	1	2	0	0	0	0	9	0
Public_139	10	0	0	0	0	6	0	2	0	0	0	1	2	0	0	2	0	0	0	0	6	0
Public_140	3	0	0	0	1	4	0	2	0	0	0	1	6	0	4	0	0	0	0	0	5	1
Public_141	0	0	0	0	0	20	0	0	0	0	0	0	0	0	0	0	0	0	0	0	0	0
Public_142	0	0	0	0	0	40	0	0	0	0	0	0	0	0	0	0	0	0	0	0	0	0
Public_143	0	0	0	0	0	38	0	0	0	0	0	0	0	0	0	0	0	0	0	0	0	0
Public_144	4	0	0	0	1	1	0	3	0	0	0	1	5	0	0	3	0	0	1	0	8	1
Public_145	0	0	0	0	0	4	0	3	0	0	0	2	1	0	0	1	0	0	0	5	8	0
Public_146	1	1	0	0	1	4	0	8	0	0	0	1	5	0	2	3	0	0	0	1	5	0
Public_147	2	0	0	1	1	4	0	3	0	0	0	5	0	0	2	1	0	0	0	3	8	0
Public_148	1	0	0	0	1	4	0	3	0	0	0	1	1	0	4	3	0	0	0	3	7	0
Public_149	0	41	0	0	0	0	0	0	0	0	0	0	0	0	0	0	0	0	0	0	0	0
Public_150	0	0	0	0	0	0	0	0	0	0	0	54	0	0	0	0	0	0	0	0	0	0
Public_151	0	0	0	0	0	0	0	55	0	0	0	0	0	0	0	0	0	0	0	0	0	0
Public_152	0	0	0	0	0	0	0	45	0	0	0	0	0	0	0	0	0	0	0	0	0	0
Public_153	0	0	0	0	1	4	0	3	0	0	0	4	1	0	0	0	0	0	0	2	4	0
Public_154	2	0	0	0	2	7	0	3	0	0	0	1	1	0	0	0	0	0	0	1	6	0
Public_155	4	0	0	0	1	4	0	4	0	0	0	8	0	0	0	0	0	0	0	0	6	0
Public_156	2	0	0	0	1	4	0	1	0	0	0	3	5	0	0	0	0	0	0	1	4	0
Public_157	2	0	0	0	0	4	0	1	0	0	0	2	0	0	0	0	0	0	0	4	7	0
Public_158	5	0	0	0	1	1	3	3	0	0	0	0	6	1	0	0	0	0	0	4	10	0
Public_159	2	0	0	0	1	5	0	3	0	0	0	1	1	0	4	0	0	0	0	2	4	0
Public_160	2	0	0	0	1	4	0	8	0	0	0	2	0	0	4	0	0	0	0	1	7	2
Public_161	2	0	0	0	0	7	1	1	0	0	0	2	1	0	1	0	0	0	0	0	8	0
Public_162	2	0	0	0	1	7	0	2	0	0	0	2	1	0	0	0	0	0	0	1	5	1
Public_163	0	0	0	1	1	7	0	1	0	0	0	2	2	0	4	1	0	0	0	2	7	1
Public_164	2	0	0	0	0	4	0	4	0	0	0	0	0	0	0	0	0	0	0	7	9	0
Public_165	7	0	0	0	0	1	0	6	0	1	0	0	0	1	0	0	0	0	0	1	8	0
Public_166	0	0	0	0	1	2	0	2	0	0	0	12	0	0	0	0	0	1	0	2	7	1
Public_167	5	0	0	0	1	4	0	2	0	0	0	5	1	0	0	0	0	0	0	0	7	0
Public_168	4	0	0	0	1	4	0	2	0	0	0	1	4	0	6	0	0	0	0	0	5	0
Public_169	5	0	0	0	0	7	0	3	0	0	0	5	0	0	0	0	0	0	0	1	6	0
Public_170	1	0	0	0	0	4	0	3	0	0	0	9	2	0	0	0	0	0	0	1	6	0
Public_171	8	0	0	0	0	1	3	5	0	0	0	4	1	1	0	0	0	0	0	0	8	0
Public_172	3	0	0	0	0	5	1	4	0	0	0	0	0	1	0	0	0	0	0	0	7	0
Public_173	5	50	0	0	0	0	0	16	0	0	0	0	0	0	0	0	0	0	0	0	0	0
Public_174	0	31	0	1	0	0	0	7	0	0	0	0	0	0	0	0	0	0	0	0	0	0
Public_175	0	0	0	0	0	1	0	5	0	0	0	4	0	0	0	1	0	0	0	0	11	0
Public_176	0	0	0	0	0	5	0	5	0	0	0	4	0	0	0	1	0	0	0	0	7	0
Public_177	1	0	0	0	2	3	0	7	0	0	1	0	1	0	0	1	0	0	0	1	12	0
Public_178	0	0	0	0	1	9	0	2	0	0	0	5	0	0	0	1	0	0	0	0	6	0
Public_179	6	0	0	0	0	3	0	5	0	0	0	0	0	0	0	1	0	0	0	0	9	0
Public_180	4	2	0	0	3	3	1	3	2	0	0	0	0	0	0	1	0	0	0	0	11	0
Public_181	0	0	0	0	0	8	0	2	0	0	0	4	0	0	0	1	0	0	0	0	7	0
Public_182	3	0	0	0	0	5	0	2	0	0	0	1	0	0	0	1	0	0	0	0	9	0
Public_183	0	0	0	0	0	2	0	2	0	0	0	6	0	0	0	3	0	0	0	0	8	0
Public_184	0	0	0	0	0	7	0	2	0	0	0	7	0	0	0	1	0	0	0	0	8	0
Public_185	0	0	0	0	0	4	0	7	0	0	0	4	0	0	0	1	0	0	0	0	6	0
Public_186	0	0	0	0	1	3	0	5	0	0	0	5	0	0	0	1	0	0	0	0	9	0
Public_187	1	1	0	0	0	4	0	8	0	0	1	2	1	1	0	0	0	0	0	0	3	0
Public_189	3	0	0	0	0	1	4	17	0	0	0	8	1	2	0	0	0	0	0	0	4	0
Public_190	18	1	0	0	1	1	5	5	0	0	0	10	0	2	0	0	0	0	0	0	7	0
Public_191	8	1	0	1	4	1	5	1	0	0	0	1	3	2	0	0	0	0	0	3	7	0
Public_192	7	0	0	0	0	4	0	3	0	0	0	0	1	3	2	0	0	0	0	0	4	0
Public_193	1	5	0	0	1	5	0	7	0	0	0	2	0	0	0	0	0	0	0	0	6	0
Public_194	0	0	0	1	2	14	4	16	0	0	0	0	1	3	0	2	0	0	0	0	2	0
Public_195	1	1	0	1	0	1	0	3	0	0	0	1	0	0	2	0	0	0	0	2	9	0
Public_196	0	2	0	0	0	4	0	2	0	0	0	0	0	0	0	0	0	0	0	0	13	0
Public_197	1	1	0	0	0	1	1	11	1	0	0	0	1	0	0	0	0	0	0	0	7	0
Public_198	0	1	0	0	0	1	0	0	0	1	1	2	1	2	0	1	0	0	0	0	10	0
Public_199	1	1	0	1	0	4	0	5	0	0	0	1	0	0	3	1	0	0	0	8	6	0
Public_200	1	3	0	0	2	4	0	4	0	1	0	0	1	2	0	1	0	0	0	1	9	0
Public_201	6	4	0	1	2	4	1	5	1	0	0	1	0	0	0	0	0	0	0	0	9	0
Public_202	3	2	0	0	0	1	0	8	2	1	0	4	1	1	0	1	0	0	0	0	9	0
Public_203	3	1	0	0	0	6	0	2	2	1	0	2	1	3	0	1	0	0	0	1	7	0
Public_204	5	3	0	0	2	6	0	3	0	1	0	0	1	1	0	1	0	0	0	0	7	0
Public_205	0	0	0	0	4	7	0	2	2	1	0	2	1	5	0	1	0	0	0	2	8	0
Public_206	1	0	0	0	3	7	0	4	4	0	0	1	0	2	0	1	0	0	0	3	6	0
Public_207	0	2	0	0	3	1	0	5	2	1	0	4	1	4	0	1	0	0	0	0	9	0
Public_208	0	2	0	0	3	7	0	6	0	1	0	6	1	1	0	1	0	0	0	0	6	0
Public_209	3	1	0	0	2	3	0	6	2	1	0	2	1	1	0	1	0	0	0	0	7	0
Public_210	2	0	0	0	0	1	0	5	2	0	0	2	1	0	0	1	0	0	0	3	9	0
Public_211	3	1	0	0	0	4	0	5	2	1	0	3	1	1	0	1	0	0	0	1	9	0
Public_212	3	2	0	0	0	4	0	6	2	1	0	3	1	1	0	1	0	0	0	0	9	0
Public_213	1	4	0	0	2	6	0	7	0	1	0	0	1	2	0	1	0	0	0	0	4	0
Public_214	3	2	0	0	3	4	0	5	2	1	0	2	1	2	0	1	0	0	0	2	6	0
Public_215	4	4	0	0	0	3	0	7	0	1	0	0	1	2	0	1	0	0	0	0	7	0
Public_216	0	1	0	0	3	4	0	3	0	1	0	4	1	2	0	1	0	0	0	1	9	0
Public_217	1	3	0	0	3	4	0	2	2	1	0	1	1	1	0	2	0	0	0	2	9	0
Public_218	3	2	0	0	3	4	0	5	2	1	0	0	1	2	0	1	0	0	0	2	6	0
Public_219	3	4	0	0	3	6	0	3	0	1	0	0	1	2	0	1	0	0	0	0	7	0
Public_220	1	4	0	0	3	5	0	2	2	1	0	0	1	3	0	2	0	0	0	0	6	0
Public_221	1	0	0	0	3	7	0	2	2	1	0	4	1	2	0	1	0	0	0	2	6	0
Public_222	1	2	0	0	3	7	0	3	2	1	0	2	1	2	0	2	0	0	0	0	6	0
Public_223	6	2	0	0	0	4	0	2	2	1	0	2	1	2	0	1	0	0	0	0	9	0
Public_224	3	2	0	0	3	4	0	6	0	1	0	1	1	1	0	1	0	0	0	2	6	0
Public_225	0	2	0	0	2	1	0	7	0	1	0	0	1	1	0	1	0	0	0	2	9	0
Public_226	4	1	0	0	0	4	0	2	2	1	0	4	1	1	0	1	0	0	0	2	9	0
Public_227	0	0	0	0	3	4	0	2	2	0	0	2	1	4	0	1	0	0	0	2	9	0
Public_228	3	4	0	0	3	7	0	2	2	1	0	1	1	2	0	1	0	0	0	0	6	0
Public_229	2	0	0	0	2	7	0	4	0	1	0	4	1	1	0	1	0	0	0	0	6	0
Public_230	1	1	0	0	3	4	0	5	2	1	0	4	1	1	0	1	0	0	0	2	6	0
Public_231	3	2	0	0	3	7	0	2	2	1	0	4	1	1	0	1	0	0	0	0	6	0
Public_232	3	0	0	0	2	4	0	6	0	1	0	2	1	2	0	1	0	0	0	2	6	0
Public_233	3	0	0	0	3	4	0	3	0	1	0	0	1	5	0	1	0	0	0	2	9	0
Public_234	1	1	0	0	2	4	0	5	2	1	0	4	1	1	0	1	0	0	0	2	6	0
Public_235	0	0	0	0	3	5	0	8	0	1	0	4	1	1	0	1	0	0	0	2	5	0
Public_236	0	4	0	0	3	1	0	8	0	1	0	2	1	1	0	1	0	0	0	0	9	0
Public_237	0	2	0	0	3	4	0	9	0	1	0	4	1	1	0	1	0	0	0	0	6	0
Public_238	0	1	0	0	3	4	0	6	2	1	0	3	1	1	0	1	0	0	0	0	9	0
Public_239	3	0	0	0	0	1	0	10	0	1	0	3	1	1	0	1	0	0	0	2	9	0
Public_240	1	5	0	0	3	4	0	5	2	1	0	0	1	2	0	1	0	0	0	0	6	0
Public_241	3	0	0	0	0	4	0	8	2	1	0	4	1	2	0	1	0	0	0	2	6	0
Public_242	0	2	0	0	2	7	0	3	2	1	0	4	1	2	0	1	0	0	0	0	6	0
Public_243	0	4	0	0	3	4	0	8	2	1	0	1	1	1	0	1	0	0	0	0	6	0
Public_244	0	0	0	0	3	1	0	9	2	1	0	3	1	1	0	1	0	0	0	2	9	0
Public_245	3	2	0	0	3	1	0	6	0	1	0	4	1	1	0	1	0	0	0	0	9	0
Public_246	3	0	0	0	3	4	0	5	0	1	0	0	1	5	0	1	0	0	0	2	6	0
Public_247	3	3	0	0	3	6	0	2	2	1	0	1	1	1	0	1	0	0	0	1	7	0
Public_248	0	0	0	0	3	1	0	10	0	1	0	2	1	1	0	1	0	0	0	2	9	0
Public_249	7	2	0	0	0	4	0	5	2	1	0	3	1	1	0	1	0	0	0	0	6	0
Public_250	0	1	0	0	2	7	0	2	2	1	0	0	1	1	0	1	0	0	0	2	6	0
Public_251	3	0	0	0	2	6	0	7	0	0	0	0	1	1	0	6	0	0	0	0	4	0
Public_252	1	2	0	0	2	1	0	11	0	0	0	4	1	1	0	1	0	0	0	0	9	0
Public_253	1	0	0	1	2	1	0	6	2	1	0	4	1	1	0	1	0	0	0	0	9	0
Public_254	3	0	0	0	3	6	0	4	2	1	0	4	1	1	0	1	0	0	0	1	7	0
Public_255	0	0	0	0	2	3	0	7	4	0	0	4	1	1	0	1	0	0	0	2	7	0
Public_256	0	1	0	0	3	3	0	8	2	1	0	4	1	1	0	1	0	0	0	1	7	0
Public_257	0	0	0	0	0	4	0	5	4	0	0	0	0	1	0	0	0	0	0	2	7	0
Public_258	1	0	0	1	2	1	0	8	0	1	0	4	1	1	0	1	0	0	0	1	9	0
Public_259	0	0	0	0	2	7	0	5	0	0	0	4	1	1	0	1	0	0	0	0	6	0
Public_260	0	0	0	0	0	4	0	5	4	0	0	0	0	1	0	0	0	0	0	2	7	0
ws_xxy002	3	0	1	0	0	5	0	8	0	0	0	10	1	0	1	1	0	0	0	0	7	0
ws_xxy003	5	0	0	0	0	3	0	5	0	0	0	6	3	0	0	1	0	0	3	5	7	0
ws_xxy004	10	1	0	0	0	1	2	9	0	1	0	13	2	0	3	0	0	0	0	1	6	0
ws_xxy005	6	4	0	0	1	6	1	11	0	1	0	15	2	1	3	0	0	0	0	0	5	0
ws_xxy008	2	0	0	0	0	6	0	9	0	0	0	6	1	0	0	1	0	0	3	5	4	0
ws_xxy009	0	0	0	0	0	2	0	11	0	0	0	5	3	2	0	0	0	0	0	0	7	0
ws_xxy012	1	8	0	0	0	1	0	4	0	0	0	0	3	0	0	0	0	0	0	0	8	0
ws_xxy013	1	1	0	1	0	15	0	12	0	0	0	22	1	1	0	3	0	0	0	0	7	0
ws_xxy014	1	2	0	0	0	1	0	11	0	0	3	20	3	1	16	1	0	0	0	0	5	0
ws_xxy019	6	2	0	0	0	2	0	7	0	0	0	10	1	1	0	0	0	0	2	0	10	1
ws_xxy033	7	0	0	0	0	4	0	12	0	0	0	2	1	0	5	0	0	0	0	0	4	0

## Sheet: Supplementary table6
Strain number	Prophages number
KPN214	0
KPN223	0
KPN301	27
KPN504	18
KPN510	8
KPN511	8
KPN521	10
KPN522	14
KPN538	21
KPN557	14
KPN583	8
KPN584	8
KPN586	6
KPN587	6
KPN611	5
KPN635	20
KPN636	17
KPN650	24
KPN700	9
KPN703	8
KPN704	7
KPN705	7
KPN706	11
KPN707	12
KPN713	8
KPN730	11
KPN733	0
KPN744	8
KPN759	13
KPN771	9
KPN774	8
KPN785	12
KPN789	9
KPN809	11
KPN811	10
KPN821	6
KPN823	14
Public_001	9
Public_002	1
Public_003	0
Public_004	0
Public_005	0
Public_006	0
Public_007	2
Public_008	4
Public_009	0
Public_010	2
Public_011	2
Public_012	1
Public_013	2
Public_014	1
Public_015	1
Public_016	0
Public_017	7
Public_018	7
Public_019	15
Public_020	2
Public_021	1
Public_022	0
Public_023	0
Public_024	1
Public_025	0
Public_026	1
Public_027	0
Public_028	1
Public_029	0
Public_030	1
Public_031	1
Public_032	0
Public_033	14
Public_034	13
Public_035	13
Public_036	13
Public_037	13
Public_038	11
Public_039	11
Public_040	11
Public_041	0
Public_042	10
Public_044	0
Public_045	1
Public_046	0
Public_047	0
Public_048	0
Public_049	0
Public_050	0
Public_051	0
Public_052	17
Public_053	15
Public_054	15
Public_056	0
Public_057	0
Public_058	0
Public_059	0
Public_060	0
Public_061	3
Public_062	10
Public_063	11
Public_064	20
Public_065	11
Public_066	15
Public_067	18
Public_069	15
Public_070	19
Public_071	18
Public_072	17
Public_073	20
Public_074	18
Public_075	22
Public_076	18
Public_077	18
Public_078	18
Public_079	16
Public_082	8
Public_083	12
Public_084	16
Public_085	15
Public_086	15
Public_087	15
Public_088	16
Public_089	0
Public_090	0
Public_091	0
Public_092	0
Public_093	1
Public_094	1
Public_095	1
Public_096	0
Public_097	0
Public_098	0
Public_099	0
Public_100	1
Public_101	1
Public_102	1
Public_103	1
Public_104	1
Public_105	0
Public_106	2
Public_107	2
Public_108	1
Public_109	3
Public_110	2
Public_111	3
Public_112	3
Public_113	3
Public_114	0
Public_115	0
Public_117	0
Public_118	0
Public_119	0
Public_120	8
Public_121	6
Public_122	1
Public_123	7
Public_124	7
Public_125	7
Public_126	19
Public_127	0
Public_128	0
Public_129	0
Public_130	1
Public_131	0
Public_132	0
Public_133	0
Public_134	0
Public_135	1
Public_136	1
Public_137	1
Public_138	1
Public_139	1
Public_140	0
Public_141	7
Public_142	11
Public_143	12
Public_144	1
Public_145	0
Public_146	0
Public_147	0
Public_148	0
Public_149	9
Public_150	16
Public_151	16
Public_152	14
Public_153	1
Public_154	1
Public_155	0
Public_156	3
Public_157	1
Public_158	0
Public_159	2
Public_160	1
Public_161	1
Public_162	0
Public_163	1
Public_164	0
Public_165	1
Public_166	1
Public_167	1
Public_168	0
Public_169	0
Public_170	0
Public_171	0
Public_172	1
Public_173	10
Public_174	15
Public_175	10
Public_176	13
Public_177	9
Public_178	9
Public_179	12
Public_180	18
Public_181	12
Public_182	11
Public_183	10
Public_184	13
Public_185	10
Public_186	9
Public_187	13
Public_189	6
Public_190	16
Public_191	13
Public_192	8
Public_193	7
Public_194	7
Public_195	22
Public_196	9
Public_197	10
Public_198	13
Public_199	6
Public_200	14
Public_201	15
Public_202	1
Public_203	0
Public_204	1
Public_205	1
Public_206	1
Public_207	1
Public_208	1
Public_209	0
Public_210	1
Public_211	0
Public_212	1
Public_213	0
Public_214	1
Public_215	1
Public_216	1
Public_217	1
Public_218	1
Public_219	0
Public_220	1
Public_221	1
Public_222	1
Public_223	1
Public_224	1
Public_225	1
Public_226	1
Public_227	1
Public_228	1
Public_229	1
Public_230	1
Public_231	1
Public_232	1
Public_233	1
Public_234	1
Public_235	0
Public_236	1
Public_237	1
Public_238	1
Public_239	1
Public_240	1
Public_241	1
Public_242	1
Public_243	1
Public_244	1
Public_245	1
Public_246	1
Public_247	0
Public_248	1
Public_249	1
Public_250	0
Public_251	0
Public_252	0
Public_253	1
Public_254	0
Public_255	0
Public_256	0
Public_257	0
Public_258	1
Public_259	0
Public_260	0
ws_xxy002	17
ws_xxy003	17
ws_xxy004	14
ws_xxy005	15
ws_xxy008	18
ws_xxy009	9
ws_xxy012	9
ws_xxy013	16
ws_xxy014	17
ws_xxy019	12
ws_xxy033	6

## Sheet: Supplementary table7
Strain number	aac(3)-IIa	aac(3)-IId	aac(6')-Ib	aac(6')-Ib-cr	aadA2	aph(3')-Ia	aph(3'')-Ib	aph(6)-Id	blaCTX-M-15	blaCTX-M-3	blaKPC-3	blaLAP-2	blaOXA-1	blaOXA-9	blaSHV-106	blaSHV-11	blaSHV-110	blaSHV-12	blaSHV-145	blaSHV-158	blaSHV-172	blaSHV-178	blaSHV-187	blaSHV-190	blaTEM-1A	blaTEM-1B	blaTEM-1C	catA1	dfrA1	dfrA12	dfrA14	fosA6	mph(A)	qnrB1	qnrS1	sul1	sul2	tet(A)
KPN301	0	0	0	0	0	0	0	0	0	0	0	1	0	0	0	0	0	1	0	0	0	0	0	0	0	0	0	0	0	0	0	0	0	0	1	0	0	0
KPN586	0	0	0	0	0	0	0	0	0	0	0	0	0	0	0	0	0	0	0	0	0	0	1	0	0	0	0	0	0	0	1	0	0	0	0	0	0	0
KPN587	0	0	0	0	0	0	0	0	0	0	0	0	0	0	0	0	0	0	0	0	0	0	1	0	0	0	0	0	0	0	0	0	0	0	0	0	0	0
KPN611	0	0	0	0	0	0	0	0	0	0	0	0	0	0	0	0	1	0	0	0	0	0	0	0	0	0	0	0	0	0	0	0	0	0	0	0	0	0
KPN635	0	0	0	0	0	0	0	0	0	0	0	0	0	0	0	0	0	0	0	0	0	1	0	0	0	0	0	0	0	0	1	0	0	0	0	0	0	0
KPN700	0	0	0	0	0	0	0	0	0	1	0	0	0	0	0	0	0	0	0	0	0	0	0	0	0	1	0	0	0	0	0	0	0	0	0	0	0	0
KPN706	0	0	0	0	0	0	0	0	0	0	0	0	0	0	0	0	0	0	0	0	0	0	1	0	0	0	0	0	0	0	0	0	0	0	0	0	0	0
KPN707	0	0	0	0	0	0	0	0	0	0	0	0	0	0	0	0	0	0	1	0	0	0	0	0	0	0	0	0	0	0	0	0	0	0	0	0	0	0
KPN744	0	0	0	0	0	0	0	0	1	0	0	0	0	0	0	0	1	0	0	0	0	0	0	0	1	0	0	0	0	0	0	0	0	0	0	0	0	0
KPN759	0	0	0	0	0	0	0	0	0	0	0	0	0	0	0	0	0	0	0	1	0	0	0	0	0	0	0	0	0	0	0	0	0	0	0	0	0	0
KPN771	0	0	0	0	0	0	0	0	0	0	0	0	0	0	0	0	0	0	0	0	0	0	1	0	0	0	0	0	0	0	0	0	0	0	0	0	0	0
KPN785	0	0	0	0	0	0	0	0	0	0	0	0	0	0	0	0	0	0	0	0	0	0	1	0	0	0	0	0	0	0	0	0	0	0	0	0	0	0
KPN789	0	0	0	0	0	0	0	0	0	0	0	0	0	0	0	0	0	0	0	0	0	0	1	0	0	0	0	0	0	0	0	0	0	0	0	0	0	0
KPN809	0	0	0	0	0	0	0	0	0	0	0	0	0	0	0	0	0	0	0	0	0	0	1	0	0	0	0	0	0	0	0	0	0	0	0	0	0	0
KPN811	0	0	0	0	0	0	0	0	0	0	0	0	0	0	0	0	1	0	0	0	0	0	0	0	0	0	0	0	0	0	0	0	0	0	1	0	0	0
KPN821	0	0	0	0	0	0	0	0	0	0	0	0	0	0	0	1	0	0	0	0	0	0	0	0	0	0	0	0	0	0	0	0	0	0	0	0	0	0
KPN823	0	0	0	0	0	0	0	0	0	0	0	0	0	0	0	0	0	0	0	0	0	0	1	0	0	0	0	0	0	0	0	0	0	0	0	0	0	0
Public_001	0	1	0	0	0	0	0	0	0	0	0	0	0	0	1	0	0	0	0	0	0	0	0	0	0	0	0	0	0	0	0	0	0	0	0	0	0	0
Public_017	0	0	0	0	0	0	0	0	0	0	0	0	0	0	0	0	1	0	0	0	0	0	0	0	0	0	0	0	0	0	0	0	0	0	0	0	0	0
Public_018	0	0	0	0	0	0	0	0	0	0	0	0	0	0	0	0	1	0	0	0	0	0	0	0	0	0	0	0	0	0	0	0	0	0	0	0	0	0
Public_019	0	0	0	0	1	0	0	0	0	0	0	0	0	0	0	0	0	0	0	1	0	0	0	0	0	0	0	0	0	0	0	0	0	0	0	0	0	0
Public_028	0	0	0	0	0	0	0	0	0	0	0	0	0	0	0	0	0	0	0	0	0	0	0	0	0	0	0	0	0	0	1	0	0	0	0	0	0	0
Public_033	0	0	0	0	0	0	0	0	0	0	0	0	0	0	0	0	0	0	0	1	0	0	0	0	0	0	0	0	0	0	0	0	0	0	0	0	0	0
Public_034	0	0	0	0	0	0	0	0	0	0	0	0	0	0	0	0	0	0	0	1	0	0	0	0	0	0	0	0	0	0	0	0	0	0	0	0	0	0
Public_035	0	0	0	0	0	0	0	0	0	0	0	0	0	0	0	0	0	0	0	1	0	0	0	0	0	0	0	0	0	0	0	0	0	0	0	0	0	0
Public_036	0	0	0	0	0	0	0	0	0	0	0	0	0	0	0	0	0	0	0	1	0	0	0	0	0	0	0	0	0	0	0	0	0	0	0	0	0	0
Public_037	0	0	0	0	0	0	0	0	0	0	0	0	0	0	0	0	0	0	0	1	0	0	0	0	0	0	0	0	0	0	0	0	0	0	0	0	0	0
Public_038	0	0	0	0	0	0	0	0	0	0	0	0	0	0	0	0	0	0	0	1	0	0	0	0	0	0	0	0	0	0	0	0	0	0	0	0	0	0
Public_039	0	0	0	0	0	0	0	0	0	0	0	0	0	0	0	0	0	0	0	1	0	0	0	0	0	0	0	0	0	0	0	0	0	0	0	0	0	0
Public_040	0	0	0	0	0	0	0	0	0	0	0	0	0	0	0	0	0	0	0	1	0	0	0	0	0	0	0	0	0	0	0	0	0	0	0	0	0	0
Public_042	0	0	0	0	0	0	0	0	0	0	0	0	0	0	0	0	0	0	1	0	0	0	0	0	0	0	0	0	0	0	0	0	0	0	0	0	0	0
Public_045	0	0	0	0	0	0	1	1	1	0	0	0	0	0	0	0	0	0	0	0	0	0	0	0	0	1	0	0	0	0	0	0	0	0	0	0	1	0
Public_052	0	0	0	0	1	0	0	0	0	0	0	0	0	0	0	0	0	0	0	0	0	0	1	0	0	0	0	0	0	0	0	0	0	0	0	0	0	0
Public_053	0	0	0	0	0	0	0	0	0	0	0	0	0	0	0	0	0	0	0	1	0	0	0	0	0	0	0	0	0	0	0	0	0	0	0	0	0	0
Public_054	0	0	0	0	1	0	0	0	0	0	0	0	0	0	0	0	0	0	0	0	0	0	1	0	0	0	0	0	0	0	0	0	0	0	0	0	0	0
Public_062	0	0	0	0	0	0	0	0	0	0	0	0	0	0	0	0	0	0	0	0	0	0	0	1	0	0	0	0	0	0	0	1	0	0	0	0	0	0
Public_063	0	0	0	0	0	0	0	0	0	0	0	0	0	0	0	0	0	0	0	1	0	0	0	0	0	0	0	0	0	0	0	0	0	0	0	0	0	0
Public_064	0	0	0	0	0	0	0	0	0	0	0	0	0	0	0	0	0	0	0	1	0	0	0	0	0	0	0	1	0	1	0	0	0	0	0	0	0	0
Public_065	1	0	1	1	1	1	0	0	0	0	2	0	1	1	0	0	0	0	0	1	0	0	0	0	0	0	0	1	0	1	1	0	1	1	0	1	0	0
Public_066	0	0	0	0	0	0	0	0	0	0	0	0	0	0	0	0	0	0	0	1	0	0	0	0	0	0	0	0	0	0	0	0	0	0	0	0	0	0
Public_067	0	0	0	0	0	0	0	0	0	0	0	1	0	0	0	0	0	0	0	1	0	0	0	0	0	0	0	0	0	0	0	0	0	0	1	0	0	0
Public_069	0	0	0	0	0	0	0	0	0	0	0	0	0	0	0	0	0	0	0	1	0	0	0	0	0	0	0	0	0	0	0	0	0	0	0	0	0	0
Public_070	0	0	0	0	0	0	0	0	0	0	0	0	0	0	0	0	0	0	0	1	0	0	0	0	0	0	0	0	0	0	0	0	0	0	0	0	0	0
Public_071	0	0	0	0	0	0	0	0	0	0	0	1	0	0	0	0	0	0	0	0	0	0	0	0	0	0	0	0	0	0	0	0	0	0	1	0	0	0
Public_072	0	0	0	0	0	0	0	0	0	0	0	1	0	0	0	0	0	0	0	0	0	0	0	0	0	0	0	0	0	0	0	0	0	0	1	0	0	0
Public_073	0	0	0	0	0	0	0	0	0	0	0	1	0	0	0	0	0	0	0	0	0	0	0	0	0	0	0	0	0	0	0	0	0	0	1	0	0	0
Public_074	0	0	0	0	0	0	0	0	0	0	0	1	0	0	0	0	0	0	0	0	0	0	0	0	0	0	0	0	0	0	0	0	0	0	1	0	0	0
Public_075	0	0	0	0	0	0	0	0	0	0	0	0	0	0	0	0	0	0	0	1	0	0	0	0	0	0	0	0	0	0	0	0	0	0	0	0	0	0
Public_076	0	0	0	0	0	0	0	0	0	0	0	1	0	0	0	0	0	1	0	0	0	0	0	0	0	0	0	0	0	0	0	0	0	0	1	0	0	0
Public_077	0	0	0	0	0	0	0	0	0	0	0	1	0	0	0	0	0	0	0	0	0	0	0	0	0	0	0	0	0	0	0	0	0	0	1	0	0	0
Public_078	0	0	0	0	0	0	0	0	0	0	0	1	0	0	0	0	0	0	0	0	0	0	0	0	0	0	0	0	0	0	0	0	0	0	1	0	0	0
Public_079	0	0	0	0	0	0	0	0	0	0	0	0	0	0	0	0	0	0	0	1	0	0	0	0	0	0	0	0	0	0	0	0	0	0	0	0	0	0
Public_082	1	0	0	1	0	0	0	0	1	0	0	0	1	0	1	0	0	0	0	0	0	0	0	0	0	0	0	0	0	0	1	0	0	1	0	0	0	1
Public_120	0	0	0	0	0	0	0	0	0	0	0	0	0	0	0	0	0	0	1	0	0	0	0	0	0	0	0	0	0	0	0	0	0	0	0	0	0	0
Public_121	0	0	0	0	0	0	0	0	0	0	0	0	0	0	0	0	1	0	0	0	0	0	0	0	0	0	0	0	0	0	0	0	0	0	0	0	0	0
Public_123	0	0	0	0	0	0	0	0	0	0	0	0	0	0	0	0	0	0	0	0	0	0	0	1	0	0	0	0	0	0	0	1	0	0	0	0	0	0
Public_124	0	0	0	0	0	0	0	0	0	0	0	0	0	0	0	0	0	0	0	0	0	0	0	1	0	0	0	0	0	0	0	1	0	0	0	0	0	0
Public_125	0	0	0	0	0	0	0	0	0	0	0	0	0	0	0	0	0	0	0	0	0	0	0	1	0	0	0	0	0	0	0	1	0	0	0	0	0	0
Public_126	0	1	0	0	0	1	0	0	0	0	0	1	0	0	0	0	0	1	0	0	0	0	1	0	0	0	0	0	1	0	0	0	1	0	0	1	0	1
Public_130	0	0	0	0	0	0	1	1	1	0	0	0	0	0	0	0	0	0	0	0	0	0	0	0	0	1	0	0	0	0	0	0	0	0	0	0	1	0
Public_135	0	0	0	0	0	0	1	1	1	0	0	0	0	0	0	0	0	0	0	0	0	0	0	0	0	1	0	0	0	0	0	0	0	0	0	0	1	0
Public_136	0	0	0	0	0	0	1	1	1	0	0	0	0	0	0	0	0	0	0	0	0	0	0	0	0	1	0	0	0	0	0	0	0	0	0	0	1	0
Public_137	0	0	0	0	0	0	1	1	1	0	0	0	0	0	0	0	0	0	0	0	0	0	0	0	0	1	0	0	0	0	0	0	0	0	0	0	1	0
Public_138	0	0	0	0	0	0	1	1	1	0	0	0	0	0	0	0	0	0	0	0	0	0	0	0	0	1	0	0	0	0	0	0	0	0	0	0	1	0
Public_139	0	0	0	0	0	0	1	1	1	0	0	0	0	0	0	0	0	0	0	0	0	0	0	0	0	1	0	0	0	0	0	0	0	0	0	0	1	0
Public_141	0	0	0	0	0	0	0	0	0	0	0	0	0	0	0	0	0	0	1	0	0	0	0	0	0	0	0	0	0	0	0	0	0	0	0	0	0	0
Public_142	0	0	0	0	0	0	0	0	0	0	0	0	0	0	0	0	0	0	0	1	0	0	0	0	0	0	0	0	0	0	0	0	0	0	0	0	0	0
Public_143	0	0	0	0	0	0	0	0	0	0	0	0	0	0	0	0	0	0	0	1	0	0	0	0	0	0	0	0	0	0	0	0	0	0	0	0	0	0
Public_149	0	0	0	0	0	0	0	0	0	0	0	0	0	0	1	0	0	0	0	0	0	0	0	0	0	0	0	0	0	0	0	0	0	0	0	0	0	0
Public_150	0	0	0	0	1	0	0	0	0	0	0	0	0	0	0	0	0	0	0	1	0	0	0	0	0	0	0	0	0	0	0	0	0	0	0	0	0	0
Public_151	0	0	0	0	1	0	0	0	0	0	0	0	0	0	0	0	0	0	0	1	0	0	0	0	0	0	0	0	0	0	0	0	0	0	0	0	0	0
Public_152	0	0	0	0	0	0	0	0	0	0	0	0	0	0	0	0	0	0	0	1	0	0	0	0	0	0	0	0	0	0	0	0	0	0	0	0	0	0
Public_173	0	0	0	0	0	0	0	0	0	0	0	0	0	0	1	0	0	0	0	0	0	0	0	0	0	0	0	0	0	0	0	0	1	0	0	0	0	1
Public_174	0	0	0	0	0	0	0	0	0	0	0	0	0	0	0	0	0	0	0	1	0	0	0	0	0	0	0	0	0	0	0	0	0	0	0	0	0	0
Public_175	0	0	0	0	0	0	0	0	0	0	0	0	0	0	0	1	0	0	0	0	0	0	0	0	0	0	0	0	0	0	0	0	0	0	0	0	0	0
Public_176	0	0	0	0	0	0	0	0	0	0	0	0	0	0	0	1	0	0	0	0	0	0	0	0	0	0	0	0	0	0	0	0	0	0	0	0	0	0
Public_178	0	0	0	0	0	0	0	0	0	0	0	0	0	0	0	1	0	0	0	0	0	0	0	0	0	0	0	0	0	0	0	0	0	0	0	0	0	0
Public_179	0	0	0	0	0	0	0	0	0	0	0	0	0	0	0	1	0	0	0	0	0	0	0	0	0	0	0	0	0	0	0	0	0	0	0	0	0	0
Public_180	0	0	0	0	0	0	0	0	0	0	0	0	0	0	1	0	0	0	0	0	0	0	0	0	0	0	0	0	0	0	0	0	0	0	0	0	0	0
Public_181	0	0	0	0	0	0	0	0	0	0	0	0	0	0	0	1	0	0	0	0	0	0	0	0	0	0	0	0	0	0	0	0	0	0	0	0	0	0
Public_182	0	0	0	0	0	0	0	0	0	0	0	0	0	0	0	1	0	0	0	0	0	0	0	0	0	0	0	0	0	0	0	0	0	0	0	0	0	0
Public_183	0	0	0	0	0	0	0	0	0	0	0	0	0	0	0	1	0	0	0	0	0	0	0	0	0	0	0	0	0	0	0	0	0	0	0	0	0	0
Public_184	0	0	0	0	0	0	0	0	0	0	0	0	0	0	0	1	0	0	0	0	0	0	0	0	0	0	0	0	0	0	0	0	0	0	0	0	0	0
Public_185	0	0	0	0	0	0	0	0	0	0	0	0	0	0	0	1	0	0	0	0	0	0	0	0	0	0	0	0	0	0	0	0	0	0	0	0	0	0
Public_186	0	0	0	0	0	0	0	0	0	0	0	0	0	0	0	1	0	0	0	0	0	0	0	0	0	0	0	0	0	0	0	0	0	0	0	0	0	0
Public_190	0	0	0	0	0	0	0	0	0	0	0	0	0	0	1	0	0	0	0	0	0	0	0	0	0	0	0	0	0	0	0	0	0	0	0	0	0	0
Public_192	0	0	0	0	0	0	0	0	0	0	0	0	0	0	0	0	0	0	0	1	0	0	0	0	0	0	0	0	0	0	0	0	0	0	0	0	0	0
Public_194	0	0	0	0	0	0	0	0	0	0	0	0	0	0	1	0	0	0	0	0	0	0	0	0	0	0	0	0	0	0	0	0	0	0	0	0	0	0
Public_195	0	0	0	0	0	0	0	0	1	0	0	0	0	0	0	0	0	0	0	0	0	0	1	0	0	0	1	0	0	0	0	0	0	0	0	0	0	0
Public_196	0	0	0	0	0	0	0	0	0	0	0	0	0	0	0	1	0	0	0	0	0	0	0	0	0	0	0	0	0	0	0	0	0	0	0	0	0	0
Public_197	0	0	0	0	0	0	0	0	0	0	0	0	0	0	0	0	0	0	0	0	0	0	0	1	0	0	0	0	0	0	0	0	0	0	0	0	0	0
Public_198	0	0	0	0	0	0	0	0	0	0	0	0	0	0	0	0	0	0	1	0	0	0	0	0	0	0	0	0	0	0	0	0	0	0	0	0	0	0
Public_199	0	0	0	0	0	0	0	0	0	0	0	0	0	0	1	0	0	0	0	0	0	0	0	0	0	0	0	0	0	0	0	0	0	0	0	0	0	0
Public_200	0	0	0	0	0	0	0	0	0	0	0	0	0	0	0	1	0	0	0	0	0	0	0	0	0	0	0	0	0	0	0	0	0	0	0	0	0	0
Public_201	0	0	0	0	0	0	0	0	0	0	0	0	0	0	1	0	0	0	0	0	0	0	0	0	0	0	0	0	0	0	0	0	0	0	0	0	0	0
ws_xxy002	0	0	0	0	0	0	0	0	0	0	0	1	0	0	0	0	0	0	0	0	0	0	0	0	0	0	0	0	0	0	0	0	0	0	1	0	0	0
ws_xxy003	0	0	0	0	0	0	0	0	0	0	0	1	0	0	0	0	0	0	0	0	0	0	0	0	0	0	0	0	0	0	0	0	0	0	1	0	0	0
ws_xxy004	0	0	0	0	0	0	0	0	0	0	0	0	0	0	0	0	0	0	0	0	0	0	1	0	0	0	0	0	0	0	0	0	0	0	0	0	0	0
ws_xxy005	0	0	0	0	0	0	0	0	0	0	0	0	0	0	0	0	0	0	0	0	0	0	1	0	0	0	0	0	0	0	0	0	0	0	0	0	0	0
ws_xxy008	0	0	0	0	0	0	0	0	0	0	0	1	0	0	0	0	0	0	0	0	0	0	0	0	0	0	0	0	0	0	0	0	0	0	1	0	0	0
ws_xxy009	0	0	0	0	0	0	0	0	0	0	0	0	0	0	0	0	0	0	0	0	1	0	0	0	0	0	0	0	0	0	0	0	0	0	0	0	0	0
ws_xxy012	0	0	0	0	0	0	0	0	0	0	0	0	0	0	0	0	0	0	1	0	0	0	0	0	0	0	0	0	0	0	0	0	0	0	0	0	0	0
ws_xxy013	0	0	0	0	0	0	0	0	0	0	0	0	0	0	0	1	0	0	0	0	0	0	0	0	0	1	0	0	0	0	0	0	0	0	1	0	0	0
ws_xxy014	0	0	0	0	0	0	0	0	0	0	0	0	0	0	0	1	0	0	0	0	0	0	0	0	0	1	0	0	0	0	0	0	0	0	1	0	0	0
ws_xxy019	0	0	0	0	0	0	0	0	0	0	0	0	0	0	0	0	0	0	0	0	0	0	1	0	0	0	0	0	0	0	0	0	0	0	0	0	0	0
ws_xxy033	0	0	0	0	0	0	0	0	0	0	0	0	0	0	0	0	0	0	0	0	0	0	1	0	0	0	0	0	0	0	0	0	0	0	0	0	0	0

## Sheet: Supplementary table8
Strain number	AAA92657	acrA	acrB	allA	allB	allC	allD	allR	allS	clbA	clbB	clbC	clbD	clbE	clbF	clbG	clbH	clbI	clbJ	clbK	clbL	clbM	clbN	clbO	clbP	clbQ	clbS	clpV/tssH	dotU/tssL	east1	entA	entB	entC	entD	entE	entF	entS	fepA	fepB	fepC	fepD	fepG	fes	fimA	fimB	fimC	fimD	fimE	fimF
Public_142	0	1	1	0	0	0	0	0	0	0	0	0	0	0	0	0	0	0	0	0	0	0	0	0	0	0	0	1	1	0	1	1	1	0	1	1	1	1	1	1	1	1	1	1	1	1	1	1	1
Public_143	0	1	1	0	0	0	0	0	0	0	0	0	0	0	0	0	0	0	0	0	0	0	0	0	0	0	0	1	1	0	1	1	1	0	1	1	1	1	1	1	1	1	1	1	1	1	1	1	1
Public_144	0	1	1	0	0	0	0	0	0	0	0	0	0	0	0	0	0	0	0	0	0	0	0	0	0	0	0	1	1	0	1	1	1	0	1	1	1	1	1	1	1	1	1	1	1	1	1	1	1
Public_145	0	1	1	0	0	0	0	0	0	0	0	0	0	0	0	0	0	0	0	0	0	0	0	0	0	0	0	1	1	0	1	1	1	0	1	1	1	1	1	1	1	1	1	1	1	1	1	1	1
Public_146	0	1	1	0	0	0	0	0	0	0	0	0	0	0	0	0	0	0	0	0	0	0	0	0	0	0	0	1	1	0	1	1	1	0	1	1	1	1	1	1	1	1	1	1	1	1	1	1	1
Public_147	0	1	1	0	0	0	0	0	0	0	0	0	0	0	0	0	0	0	0	0	0	0	0	0	0	0	0	1	1	0	1	1	1	0	1	1	1	1	1	1	1	1	1	1	1	1	1	1	1
Public_148	0	1	1	0	0	0	0	0	0	0	0	0	0	0	0	0	0	0	0	0	0	0	0	0	0	0	0	1	1	0	1	1	1	0	1	1	1	1	1	1	1	1	1	1	1	1	1	1	1
Public_168	0	1	1	0	0	0	0	0	0	0	0	0	0	0	0	0	0	0	0	0	0	0	0	0	0	0	0	1	1	0	1	1	1	0	1	1	1	1	1	1	1	1	1	1	1	1	1	1	1
Public_040	0	1	1	0	0	0	0	0	0	0	0	0	0	0	0	0	0	0	0	0	0	0	0	0	0	0	0	1	1	0	1	1	1	0	1	1	1	1	1	1	1	1	1	1	1	1	1	1	1
Public_063	0	1	1	0	0	0	0	0	0	0	0	0	0	0	0	0	0	0	0	0	0	0	0	0	0	0	0	1	1	0	1	1	1	0	1	1	1	1	1	1	1	1	1	1	1	1	1	1	1
Public_039	0	1	1	0	0	0	0	0	0	0	0	0	0	0	0	0	0	0	0	0	0	0	0	0	0	0	0	1	1	0	1	1	1	0	1	1	1	1	1	1	1	1	1	1	1	1	1	1	1
Public_038	0	1	1	0	0	0	0	0	0	0	0	0	0	0	0	0	0	0	0	0	0	0	0	0	0	0	0	1	1	0	1	1	1	0	1	1	1	1	1	1	1	1	1	1	1	1	1	1	1
Public_030	0	1	1	0	0	0	0	0	0	0	0	0	0	0	0	0	0	0	0	0	0	0	0	0	0	0	0	1	1	0	1	1	1	0	1	1	1	1	1	1	1	1	1	1	1	1	1	1	1
Public_031	0	1	1	0	0	0	0	0	0	0	0	0	0	0	0	0	0	0	0	0	0	0	0	0	0	0	0	1	1	0	1	1	1	0	1	1	1	1	1	1	1	1	1	1	1	1	1	1	1
Public_026	0	1	1	0	0	0	0	0	0	0	0	0	0	0	0	0	0	0	0	0	0	0	0	0	0	0	0	1	1	0	1	1	1	0	1	1	1	1	1	1	1	1	1	1	1	1	1	1	1
Public_024	0	1	1	0	0	0	0	0	0	0	0	0	0	0	0	0	0	0	0	0	0	0	0	0	0	0	0	1	1	0	1	1	1	0	1	1	1	1	1	1	1	1	1	1	1	1	1	1	1
Public_114	0	1	1	0	0	0	0	0	0	0	0	0	0	0	0	0	0	0	0	0	0	0	0	0	0	0	0	1	1	0	1	1	1	0	1	1	1	1	1	1	1	1	1	1	1	1	1	1	1
Public_115	0	1	1	0	0	0	0	0	0	0	0	0	0	0	0	0	0	0	0	0	0	0	0	0	0	0	0	1	1	0	1	1	1	0	1	1	1	1	1	1	1	1	1	1	1	1	1	1	1
Public_027	0	1	1	0	0	0	0	0	0	0	0	0	0	0	0	0	0	0	0	0	0	0	0	0	0	0	0	1	1	0	1	1	1	0	1	1	1	1	1	1	1	1	1	1	1	1	1	1	1
Public_029	0	1	1	0	0	0	0	0	0	0	0	0	0	0	0	0	0	0	0	0	0	0	0	0	0	0	0	1	1	0	1	1	1	0	1	1	1	1	1	1	1	1	1	1	1	1	1	1	1
Public_022	0	1	1	0	0	0	0	0	0	0	0	0	0	0	0	0	0	0	0	0	0	0	0	0	0	0	0	1	1	0	1	1	1	0	1	1	1	1	1	1	1	1	1	1	1	1	1	1	1
Public_023	0	1	1	0	0	0	0	0	0	0	0	0	0	0	0	0	0	0	0	0	0	0	0	0	0	0	0	1	1	0	1	1	1	0	1	1	1	1	1	1	1	1	1	1	1	1	1	1	1
Public_156	0	1	1	0	0	0	0	0	0	0	0	0	0	0	0	0	0	0	0	0	0	0	0	0	0	0	0	1	1	0	1	1	1	0	1	1	1	1	1	1	1	1	1	1	1	1	1	1	1
Public_157	0	1	1	0	0	0	0	0	0	0	0	0	0	0	0	0	0	0	0	0	0	0	0	0	0	0	0	1	1	0	1	1	1	0	1	1	1	1	1	1	1	1	1	1	1	1	1	1	1
Public_154	0	1	1	0	0	0	0	0	0	0	0	0	0	0	0	0	0	0	0	0	0	0	0	0	0	0	0	1	1	0	1	1	1	0	1	1	1	1	1	1	1	1	1	1	1	1	1	1	1
Public_153	0	1	1	0	0	0	0	0	0	0	0	0	0	0	0	0	0	0	0	0	0	0	0	0	0	0	0	1	1	0	1	1	1	0	1	1	1	1	1	1	1	1	1	1	1	1	1	1	1
Public_166	0	1	1	0	0	0	0	0	0	0	0	0	0	0	0	0	0	0	0	0	0	0	0	0	0	0	0	1	1	0	1	1	1	0	1	1	1	1	1	1	1	1	1	1	1	1	1	0	1
Public_167	0	1	1	0	0	0	0	0	0	0	0	0	0	0	0	0	0	0	0	0	0	0	0	0	0	0	0	1	1	0	1	1	1	0	1	1	1	1	1	1	1	1	1	1	1	1	1	1	1
Public_155	0	1	1	0	0	0	0	0	0	0	0	0	0	0	0	0	0	0	0	0	0	0	0	0	0	0	0	1	1	0	1	1	1	0	1	1	1	1	1	1	1	1	1	1	1	1	1	1	1
Public_159	0	1	1	0	0	0	0	0	0	0	0	0	0	0	0	0	0	0	0	0	0	0	0	0	0	0	0	1	1	0	1	1	1	0	1	1	1	1	1	1	1	1	1	1	1	1	1	1	1
Public_140	0	1	1	0	0	0	0	0	0	0	0	0	0	0	0	0	0	0	0	0	0	0	0	0	0	0	0	1	1	0	1	1	1	0	1	1	1	1	1	1	1	1	1	1	1	1	1	1	1
Public_163	0	1	1	0	0	0	0	0	0	0	0	0	0	0	0	0	0	0	0	0	0	0	0	0	0	0	0	1	1	0	1	1	1	0	1	1	1	1	1	1	1	1	1	1	1	1	1	1	1
Public_160	0	1	1	0	0	0	0	0	0	0	0	0	0	0	0	0	0	0	0	0	0	0	0	0	0	0	0	1	1	0	1	1	1	0	1	1	1	1	1	1	1	1	1	1	1	1	1	1	1
Public_162	0	1	1	0	0	0	0	0	0	0	0	0	0	0	0	0	0	0	0	0	0	0	0	0	0	0	0	1	1	0	1	1	1	0	1	1	1	1	1	1	1	1	1	1	1	1	1	1	1
Public_046	0	1	1	0	0	0	0	0	0	0	0	0	0	0	0	0	0	0	0	0	0	0	0	0	0	0	0	1	1	0	1	1	1	0	1	1	1	1	1	1	1	1	1	1	1	1	1	1	1
Public_050	0	1	1	0	0	0	0	0	0	0	0	0	0	0	0	0	0	0	0	0	0	0	0	0	0	0	0	1	1	0	1	1	1	0	1	1	1	1	1	1	1	1	1	1	1	1	1	1	1
Public_047	0	1	1	0	0	0	0	0	0	0	0	0	0	0	0	0	0	0	0	0	0	0	0	0	0	0	0	1	1	0	1	1	1	0	1	1	1	1	1	1	1	1	1	1	1	1	1	1	1
Public_048	0	1	1	0	0	0	0	0	0	0	0	0	0	0	0	0	0	0	0	0	0	0	0	0	0	0	0	1	1	0	1	1	1	0	1	1	1	1	1	1	1	1	1	1	1	1	1	1	1
Public_049	0	1	1	0	0	0	0	0	0	0	0	0	0	0	0	0	0	0	0	0	0	0	0	0	0	0	0	1	1	0	1	1	1	0	1	1	1	1	1	1	1	1	1	1	1	1	1	1	1
Public_094	0	1	1	0	0	0	0	0	0	0	0	0	0	0	0	0	0	0	0	0	0	0	0	0	0	0	0	1	1	0	1	1	1	0	1	1	1	1	1	1	1	1	1	1	1	1	1	1	1
Public_095	0	1	1	0	0	0	0	0	0	0	0	0	0	0	0	0	0	0	0	0	0	0	0	0	0	0	0	1	1	0	1	1	1	0	1	1	1	1	1	1	1	1	1	1	1	1	1	1	1
Public_093	0	1	1	0	0	0	0	0	0	0	0	0	0	0	0	0	0	0	0	0	0	0	0	0	0	0	0	1	1	0	1	1	1	0	1	1	1	1	1	1	1	1	1	1	1	1	1	1	1
Public_064	0	1	1	0	0	0	0	0	0	0	0	0	0	0	0	0	0	0	0	0	0	0	0	0	0	0	0	1	1	0	1	1	1	0	1	1	1	1	1	1	1	1	1	1	1	1	1	1	1
Public_033	0	1	1	0	0	0	0	0	0	0	0	0	0	0	0	0	0	0	0	0	0	0	0	0	0	0	0	1	1	0	1	1	1	0	1	1	1	1	1	1	1	1	1	1	1	1	1	1	1
Public_034	0	1	1	0	0	0	0	0	0	0	0	0	0	0	0	0	0	0	0	0	0	0	0	0	0	0	0	1	1	0	1	1	1	0	1	1	1	1	1	1	1	1	1	1	1	1	1	1	1
Public_035	0	1	1	0	0	0	0	0	0	0	0	0	0	0	0	0	0	0	0	0	0	0	0	0	0	0	0	1	1	0	1	1	1	0	1	1	1	1	1	1	1	1	1	1	1	1	1	1	1
Public_037	0	1	1	0	0	0	0	0	0	0	0	0	0	0	0	0	0	0	0	0	0	0	0	0	0	0	0	1	1	0	1	1	1	0	1	1	1	1	1	1	1	1	1	1	1	1	1	1	1
Public_036	0	1	1	0	0	0	0	0	0	0	0	0	0	0	0	0	0	0	0	0	0	0	0	0	0	0	0	1	1	0	1	1	1	0	1	1	1	1	1	1	1	1	1	1	1	1	1	1	1
Public_152	0	1	1	0	0	0	0	0	0	0	0	0	0	0	0	0	0	0	0	0	0	0	0	0	0	0	0	1	1	0	1	1	1	0	1	1	1	1	1	1	1	1	1	1	1	1	1	1	1
Public_065	0	1	1	0	0	0	0	0	0	0	0	0	0	0	0	0	0	0	0	0	0	0	0	0	0	0	0	1	1	0	1	1	1	0	1	1	1	1	1	1	1	1	1	1	1	1	1	1	1
Public_066	0	1	1	0	0	0	0	0	0	0	0	0	0	0	0	0	0	0	0	0	0	0	0	0	0	0	0	1	1	0	1	1	1	0	1	1	1	1	1	1	1	1	1	1	1	1	1	1	1
Public_096	0	1	1	0	0	0	0	0	0	1	1	1	1	1	1	1	1	1	1	1	1	1	1	1	1	1	1	1	1	0	1	1	1	0	1	1	1	1	1	1	1	1	1	1	1	1	1	1	1
Public_098	0	1	1	0	0	0	0	0	0	1	1	1	1	1	1	1	1	1	1	1	1	1	1	1	1	1	1	1	1	0	1	1	1	0	1	1	1	1	1	1	1	1	1	1	1	1	1	1	1
Public_097	0	1	1	0	0	0	0	0	0	1	1	1	1	1	1	1	1	1	1	1	1	1	1	1	1	1	1	1	1	0	1	1	1	0	1	1	1	1	1	1	1	1	1	1	1	1	1	1	1
Public_099	0	1	1	0	0	0	0	0	0	1	1	1	1	1	1	1	1	1	1	1	1	1	1	1	1	1	1	1	1	0	1	1	1	0	1	1	1	1	1	1	1	1	1	1	1	1	1	1	1
Public_085	0	1	1	0	0	0	0	0	0	1	1	1	1	1	1	1	1	1	1	1	1	1	1	1	1	1	1	1	1	0	1	1	1	0	1	1	1	1	1	1	1	1	1	1	1	1	1	1	1
Public_084	0	1	1	0	0	0	0	0	0	1	1	1	1	1	1	1	1	1	1	1	1	1	1	1	1	1	1	1	1	0	1	1	1	0	1	1	1	1	1	1	1	1	1	1	1	1	1	1	1
Public_086	0	1	1	0	0	0	0	0	0	1	1	1	1	1	1	1	1	1	1	1	1	1	1	1	1	1	1	1	1	0	1	1	1	0	1	1	1	1	1	1	1	1	1	1	1	1	1	1	1
Public_087	0	1	1	0	0	0	0	0	0	1	1	1	1	1	1	1	1	1	1	1	1	1	1	1	1	1	1	1	1	0	1	1	1	0	1	1	1	1	1	1	1	1	1	1	1	1	1	1	1
Public_088	0	1	1	0	0	0	0	0	0	1	1	1	1	1	1	1	1	1	1	1	1	1	1	1	1	1	1	1	1	0	1	1	1	0	1	1	1	1	1	1	1	1	1	1	1	1	1	1	1
Public_083	0	1	1	0	0	0	0	0	0	0	0	0	0	0	0	0	0	0	0	0	0	0	0	0	0	0	0	1	1	0	1	1	1	0	1	1	1	1	1	1	1	1	1	1	1	1	1	1	1
Public_089	0	1	1	0	0	0	0	0	0	1	1	1	1	1	1	1	1	1	1	1	1	1	1	1	1	1	1	1	1	0	1	1	1	0	1	1	1	1	1	1	1	1	1	1	1	1	1	1	1
Public_092	0	1	1	0	0	0	0	0	0	1	1	1	1	1	1	1	1	1	1	1	1	1	1	1	1	1	1	1	1	0	1	1	1	0	1	1	1	1	1	1	1	1	1	1	1	1	1	1	1
Public_090	0	1	1	0	0	0	0	0	0	1	1	1	1	1	1	1	1	1	1	1	1	1	1	1	1	1	1	1	1	0	1	1	1	0	1	1	1	1	1	1	1	1	1	1	1	1	1	1	1
Public_091	0	1	1	0	0	0	0	0	0	1	1	1	1	1	1	1	1	1	1	1	1	1	1	1	1	1	1	1	1	0	1	1	1	0	1	1	1	1	1	1	1	1	1	1	1	1	1	1	1
Public_005	0	1	1	0	0	0	0	0	0	0	0	0	0	0	0	0	0	0	0	0	0	0	0	0	0	0	0	1	1	0	1	1	1	0	1	1	1	1	1	1	1	1	1	1	1	1	1	1	1
Public_102	0	1	1	0	0	0	0	0	0	0	0	0	0	0	0	0	0	0	0	0	0	0	0	0	0	0	0	1	1	0	1	1	1	0	1	1	1	1	1	1	1	1	1	0	0	0	0	0	0
Public_103	0	1	1	0	0	0	0	0	0	0	0	0	0	0	0	0	0	0	0	0	0	0	0	0	0	0	0	1	1	0	1	1	1	0	1	1	1	1	1	1	1	1	1	0	0	0	0	0	0
Public_101	0	1	1	0	0	0	0	0	0	0	0	0	0	0	0	0	0	0	0	0	0	0	0	0	0	0	0	1	1	0	1	1	1	0	1	1	1	1	1	1	1	1	1	0	0	0	0	0	0
Public_100	0	1	1	0	0	0	0	0	0	0	0	0	0	0	0	0	0	0	0	0	0	0	0	0	0	0	0	1	1	0	1	1	1	0	1	1	1	1	1	1	1	1	1	0	0	0	0	0	0
Public_111	0	1	1	0	0	0	0	0	0	0	0	0	0	0	0	0	0	0	0	0	0	0	0	0	0	0	0	1	1	0	1	1	1	0	1	1	1	1	1	1	1	1	1	1	1	1	1	1	1
Public_113	0	1	1	0	0	0	0	0	0	0	0	0	0	0	0	0	0	0	0	0	0	0	0	0	0	0	0	1	1	0	1	1	1	0	1	1	1	1	1	1	1	1	1	1	1	1	1	1	1
Public_112	0	1	1	0	0	0	0	0	0	0	0	0	0	0	0	0	0	0	0	0	0	0	0	0	0	0	0	1	1	0	1	1	1	0	1	1	1	1	1	1	1	1	1	1	1	1	1	1	1
Public_109	0	1	1	0	0	0	0	0	0	0	0	0	0	0	0	0	0	0	0	0	0	0	0	0	0	0	0	1	1	0	1	1	1	0	1	1	1	1	1	1	1	1	1	1	1	1	1	1	1
Public_073	0	1	1	0	0	0	0	0	0	0	0	0	0	0	0	0	0	0	0	0	0	0	0	0	0	0	0	1	1	0	1	1	1	0	1	1	1	1	1	1	1	1	1	1	1	1	1	1	1
Public_007	0	1	1	0	0	0	0	0	0	0	0	0	0	0	0	0	0	0	0	0	0	0	0	0	0	0	0	1	1	0	1	1	1	0	1	1	1	1	1	1	1	1	1	1	1	1	1	1	1
Public_013	0	1	1	0	0	0	0	0	0	0	0	0	0	0	0	0	0	0	0	0	0	0	0	0	0	0	0	1	1	0	1	1	1	0	1	1	1	1	1	1	1	1	1	1	1	1	1	1	1
Public_052	0	1	1	0	0	0	0	0	0	0	0	0	0	0	0	0	0	0	0	0	0	0	0	0	0	0	0	1	1	0	1	1	1	0	1	1	1	1	1	1	1	1	1	1	1	1	1	1	1
Public_106	0	1	1	0	0	0	0	0	0	0	0	0	0	0	0	0	0	0	0	0	0	0	0	0	0	0	0	1	1	0	1	1	1	0	1	1	1	1	1	1	1	1	1	1	1	1	1	1	1
Public_110	0	1	1	0	0	0	0	0	0	0	0	0	0	0	0	0	0	0	0	0	0	0	0	0	0	0	0	1	1	0	1	1	1	0	1	1	1	1	1	1	1	1	1	1	1	1	1	1	1
Public_107	0	1	1	0	0	0	0	0	0	0	0	0	0	0	0	0	0	0	0	0	0	0	0	0	0	0	0	1	1	0	1	1	1	0	1	1	1	1	1	1	1	1	1	1	1	1	1	1	1
Public_054	0	1	1	0	0	0	0	0	0	0	0	0	0	0	0	0	0	0	0	0	0	0	0	0	0	0	0	1	1	0	1	1	1	0	1	1	1	1	1	1	1	1	1	1	1	1	1	1	1
Public_074	0	1	1	0	0	0	0	0	0	0	0	0	0	0	0	0	0	0	0	0	0	0	0	0	0	0	0	1	1	0	1	1	1	0	1	1	1	1	1	1	1	1	1	1	1	1	1	1	1
Public_071	0	1	1	0	0	0	0	0	0	0	0	0	0	0	0	0	0	0	0	0	0	0	0	0	0	0	0	1	1	0	1	1	1	0	1	1	1	1	1	1	1	1	1	1	1	1	1	1	1
Public_076	1	1	1	0	0	0	0	0	0	0	0	0	0	0	0	0	0	0	0	0	0	0	0	0	0	0	0	1	1	0	1	1	1	0	1	1	1	1	1	1	1	1	1	1	1	1	1	1	1
Public_078	0	1	1	0	0	0	0	0	0	0	0	0	0	0	0	0	0	0	0	0	0	0	0	0	0	0	0	1	1	0	1	1	1	0	1	1	1	1	1	1	1	1	1	1	1	1	1	1	1
Public_077	1	1	1	0	0	0	0	0	0	0	0	0	0	0	0	0	0	0	0	0	0	0	0	0	0	0	0	1	1	0	1	1	1	0	1	1	1	1	1	1	1	1	1	1	1	1	1	1	1
Public_067	0	1	1	0	0	0	0	0	0	0	0	0	0	0	0	0	0	0	0	0	0	0	0	0	0	0	0	1	1	0	1	1	1	0	1	1	1	1	1	1	1	1	1	1	1	1	1	1	1
Public_104	0	1	1	0	0	0	0	0	0	0	0	0	0	0	0	0	0	0	0	0	0	0	0	0	0	0	0	1	1	0	1	1	1	0	1	1	1	1	1	1	1	1	1	1	1	1	1	1	1
Public_019	0	1	1	0	0	0	0	0	0	0	0	0	0	0	0	0	0	0	0	0	0	0	0	0	0	0	0	1	1	0	1	1	1	0	1	1	1	1	1	1	1	1	1	1	1	1	1	1	1
Public_072	1	1	1	0	0	0	0	0	0	0	0	0	0	0	0	0	0	0	0	0	0	0	0	0	0	0	0	1	1	0	1	1	1	0	1	1	1	1	1	1	1	1	1	1	1	1	1	1	1
Public_010	0	1	1	0	0	0	0	0	0	0	0	0	0	0	0	0	0	0	0	0	0	0	0	0	0	0	0	1	1	0	1	1	1	0	1	1	1	1	1	1	1	1	1	1	1	1	1	1	1
Public_061	0	1	1	0	0	0	0	0	0	0	0	0	0	0	0	0	0	0	0	0	0	0	0	0	0	0	0	1	1	0	1	1	1	0	1	1	1	1	1	1	1	1	1	1	1	1	1	1	1
Public_056	0	1	1	0	0	0	0	0	0	0	0	0	0	0	0	0	0	0	0	0	0	0	0	0	0	0	0	1	1	0	1	1	1	0	1	1	1	1	1	1	1	1	1	1	1	1	1	1	1
Public_060	0	1	1	0	0	0	0	0	0	0	0	0	0	0	0	0	0	0	0	0	0	0	0	0	0	0	0	1	1	0	1	1	1	0	1	1	1	1	1	1	1	1	1	1	1	1	1	1	1
KPN301	0	1	1	0	0	0	0	0	0	0	0	0	0	0	0	0	0	0	0	0	0	0	0	0	0	0	0	1	1	0	1	1	1	0	1	1	1	1	1	1	1	1	1	1	1	1	1	1	1
Public_150	0	1	1	0	0	0	0	0	0	0	0	0	0	0	0	0	0	0	0	0	0	0	0	0	0	0	0	1	1	0	1	1	1	0	1	1	1	1	1	1	1	1	1	1	1	1	1	1	1
Public_151	0	1	1	0	0	0	0	0	0	0	0	0	0	0	0	0	0	0	0	0	0	0	0	0	0	0	0	1	1	0	1	1	1	0	1	1	1	1	1	1	1	1	1	1	1	1	1	1	1
KPN538	1	1	1	0	0	0	0	0	0	0	0	0	0	0	0	0	0	0	0	0	0	0	0	0	0	0	0	1	1	0	1	1	1	0	1	1	1	1	1	1	1	1	1	1	1	1	1	1	1
Public_122	0	1	1	0	0	0	0	0	0	0	0	0	0	0	0	0	0	0	0	0	0	0	0	0	0	0	0	1	1	0	1	1	1	0	1	1	1	1	1	1	1	1	1	1	1	1	1	1	1
Public_008	0	1	1	0	0	0	0	0	0	0	0	0	0	0	0	0	0	0	0	0	0	0	0	0	0	0	0	1	1	0	1	1	1	0	1	1	1	1	1	1	1	1	1	1	0	1	1	1	1
Public_058	1	1	1	0	0	0	0	0	0	0	0	0	0	0	0	0	0	0	0	0	0	0	0	0	0	0	0	1	1	0	1	1	1	0	1	1	1	1	1	1	1	1	1	1	1	1	1	0	1
Public_108	1	1	1	0	0	0	0	0	0	0	0	0	0	0	0	0	0	0	0	0	0	0	0	0	0	0	0	1	1	1	1	1	1	0	1	1	1	1	1	1	1	1	1	1	1	1	1	1	1
Public_011	0	1	1	0	0	0	0	0	0	0	0	0	0	0	0	0	0	0	0	0	0	0	0	0	0	0	0	1	1	0	1	1	1	0	1	1	1	1	1	1	1	1	1	1	1	1	1	1	1
Public_070	1	1	1	0	0	0	0	0	0	0	0	0	0	0	0	0	0	0	0	0	0	0	0	0	0	0	0	1	1	0	1	1	1	0	1	1	1	1	1	1	1	1	1	1	1	1	1	1	1
Public_079	1	1	1	0	0	0	0	0	0	0	0	0	0	0	0	0	0	0	0	0	0	0	0	0	0	0	0	1	1	0	1	1	1	0	1	1	1	1	1	1	1	1	1	1	1	1	1	1	1
Public_014	1	1	1	0	0	0	0	0	0	0	0	0	0	0	0	0	0	0	0	0	0	0	0	0	0	0	0	1	1	0	1	1	1	0	1	1	1	1	1	1	1	1	1	1	1	1	1	1	1
Public_015	1	1	1	0	0	0	0	0	0	0	0	0	0	0	0	0	0	0	0	0	0	0	0	0	0	0	0	1	1	0	1	1	1	0	1	1	1	1	1	1	1	1	1	1	1	1	1	1	1
Public_012	1	1	1	0	0	0	0	0	0	0	0	0	0	0	0	0	0	0	0	0	0	0	0	0	0	0	0	1	1	0	1	1	1	0	1	1	1	1	1	1	1	1	1	1	1	1	1	1	1
ws_xxy003	1	1	1	0	0	0	0	0	0	0	0	0	0	0	0	0	0	0	0	0	0	0	0	0	0	0	0	1	1	0	1	1	1	0	1	1	1	1	1	1	1	1	1	1	1	1	1	1	1
ws_xxy008	1	1	1	0	0	0	0	0	0	0	0	0	0	0	0	0	0	0	0	0	0	0	0	0	0	0	0	1	1	0	1	1	1	0	1	1	1	1	1	1	1	1	1	1	1	1	1	1	1
ws_xxy002	1	1	1	0	0	0	0	0	0	0	0	0	0	0	0	0	0	0	0	0	0	0	0	0	0	0	0	1	1	0	1	1	1	0	1	1	1	1	1	1	1	1	1	1	1	1	1	1	1
KPN504	1	1	1	0	0	0	0	0	0	0	0	0	0	0	0	0	0	0	0	0	0	0	0	0	0	0	0	1	1	0	1	1	1	0	1	1	1	1	1	1	1	1	1	1	1	1	1	1	1
Public_053	0	1	1	0	0	0	0	0	0	0	0	0	0	0	0	0	0	0	0	0	0	0	0	0	0	0	0	1	1	0	1	1	1	0	1	1	1	1	1	1	1	1	1	1	1	1	1	1	1
Public_126	0	1	1	0	0	0	0	0	0	0	0	0	0	0	0	0	0	0	0	0	0	0	0	0	0	0	0	1	1	0	1	1	1	0	1	1	1	1	1	1	1	1	1	1	1	1	1	1	1
Public_069	1	1	1	0	0	0	0	0	0	0	0	0	0	0	0	0	0	0	0	0	0	0	0	0	0	0	0	1	1	0	1	1	1	0	1	1	1	1	1	1	1	1	1	1	1	1	1	1	1
Public_016	0	1	1	0	0	0	0	0	0	0	0	0	0	0	0	0	0	0	0	0	0	0	0	0	0	0	0	1	1	0	1	1	1	0	1	1	1	1	1	1	1	1	1	1	1	1	1	1	1
Public_075	0	1	1	0	0	0	0	0	0	0	0	0	0	0	0	0	0	0	0	0	0	0	0	0	0	0	0	1	1	0	1	1	1	0	1	1	1	1	1	1	1	1	1	1	1	1	1	1	1
KPN557	0	1	1	0	0	0	0	0	0	0	0	0	0	0	0	0	0	0	0	0	0	0	0	0	0	0	0	1	1	0	1	1	1	0	1	1	1	1	1	1	1	1	1	1	1	1	1	1	1
KPN223	0	1	1	0	0	0	0	0	0	0	0	0	0	0	0	0	0	0	0	0	0	0	0	0	0	0	0	1	1	0	1	1	1	0	1	1	1	1	1	1	1	1	1	1	1	1	1	1	1
Public_057	1	1	1	0	0	0	0	0	0	0	0	0	0	0	0	0	0	0	0	0	0	0	0	0	0	0	0	1	1	0	1	1	1	0	1	1	1	1	1	1	1	1	1	1	1	1	1	1	1
Public_174	0	1	1	0	0	0	0	0	0	0	0	0	0	0	0	0	0	0	0	0	0	0	0	0	0	0	0	1	1	0	1	1	1	0	1	1	1	1	1	1	1	1	1	1	1	1	1	1	1
KPN522	0	1	1	0	0	0	0	0	0	0	0	0	0	0	0	0	0	0	0	0	0	0	0	0	0	0	0	1	1	0	1	1	1	0	1	1	1	1	1	1	1	1	1	1	1	1	1	1	1
KPN636	0	1	1	0	0	0	0	0	0	0	0	0	0	0	0	0	0	0	0	0	0	0	0	0	0	0	0	1	1	1	1	1	1	0	1	1	1	1	1	1	1	1	1	1	1	1	1	1	1
Public_002	0	1	1	0	0	0	0	0	0	0	0	0	0	0	0	0	0	0	0	0	0	0	0	0	0	0	0	1	1	0	1	1	1	0	1	1	1	1	1	1	1	1	1	1	1	1	0	1	0
KPN759	0	1	1	0	0	0	0	0	0	0	0	0	0	0	0	0	0	0	0	0	0	0	0	0	0	0	0	1	1	0	1	1	1	0	1	1	1	1	1	1	1	1	1	1	1	1	1	1	1
Public_006	0	1	1	0	0	0	0	0	0	0	0	0	0	0	0	0	0	0	0	0	0	0	0	0	0	0	0	1	1	0	1	1	1	0	1	1	1	1	1	1	1	1	1	1	1	1	1	1	1
Public_192	0	1	1	0	0	0	0	0	0	0	0	0	0	0	0	0	0	0	0	0	0	0	0	0	0	0	0	1	1	0	1	1	1	0	1	1	1	1	1	1	1	1	1	1	1	1	1	1	1
Public_020	0	1	1	0	0	0	0	0	0	1	1	1	1	1	1	1	1	1	0	0	1	1	1	1	1	1	1	1	1	0	1	1	1	0	1	1	1	1	1	1	1	1	1	1	1	1	1	1	1
Public_021	0	1	1	0	0	0	0	0	0	1	1	1	1	1	1	1	1	1	0	0	1	1	1	1	1	1	1	1	1	0	1	1	1	0	1	1	1	1	1	1	1	1	1	1	1	1	1	1	1
Public_004	0	1	1	0	0	0	0	0	0	1	1	1	1	1	1	1	1	1	1	1	1	1	1	1	1	1	1	1	1	0	1	1	1	0	1	1	1	1	1	1	1	1	1	1	1	1	1	1	1
KPN650	0	1	1	0	0	0	0	0	0	0	0	0	0	0	0	0	0	0	0	0	0	0	0	0	0	0	0	1	0	0	0	0	1	0	1	1	0	1	1	1	1	1	1	1	1	1	1	1	1
Public_017	0	1	1	0	0	0	0	0	0	0	0	0	0	0	0	0	0	0	0	0	0	0	0	0	0	0	0	1	1	0	1	1	1	1	1	1	1	1	1	1	1	1	1	1	1	1	1	1	1
Public_018	0	1	1	0	0	0	0	0	0	0	0	0	0	0	0	0	0	0	0	0	0	0	0	0	0	0	0	1	1	0	1	1	1	1	1	1	1	1	1	1	1	1	1	1	1	1	1	1	1
KPN744	0	1	1	0	0	0	0	0	0	0	0	0	0	0	0	0	0	0	0	0	0	0	0	0	0	0	0	1	1	0	1	1	1	1	1	1	1	1	1	1	1	1	1	1	1	1	1	1	1
KPN733	1	1	1	0	0	0	0	0	0	0	0	0	0	0	0	0	0	0	0	0	0	0	0	0	0	0	0	1	1	0	0	1	1	1	1	1	1	1	1	1	1	1	1	1	1	1	1	1	1
Public_121	0	1	1	0	0	0	0	0	0	0	0	0	0	0	0	0	0	0	0	0	0	0	0	0	0	0	0	1	1	0	1	1	1	1	1	1	1	1	1	1	1	1	1	1	1	1	1	1	1
KPN611	0	1	1	0	0	0	0	0	0	0	0	0	0	0	0	0	0	0	0	0	0	0	0	0	0	0	0	1	1	0	1	1	1	1	1	1	1	1	1	1	1	1	1	1	1	1	1	1	1
ws_xxy033	0	1	1	0	0	0	0	0	0	0	0	0	0	0	0	0	0	0	0	0	0	0	0	0	0	0	0	1	1	0	1	1	1	1	1	1	1	1	1	1	1	1	1	1	1	1	1	1	1
KPN707	0	1	1	0	0	0	0	0	0	0	0	0	0	0	0	0	0	0	0	0	0	0	0	0	0	0	0	1	1	0	1	1	1	1	1	1	1	1	1	1	1	1	1	1	1	1	1	1	1
ws_xxy012	0	1	1	0	0	0	0	0	0	0	0	0	0	0	0	0	0	0	0	0	0	0	0	0	0	0	0	1	1	0	1	1	1	1	1	1	1	1	1	1	1	1	1	1	1	1	1	1	1
Public_127	0	1	1	0	0	0	0	0	0	0	0	0	0	0	0	0	0	0	0	0	0	0	0	0	0	0	0	1	1	0	1	1	1	1	1	1	1	1	1	1	1	1	1	1	1	1	1	1	1
KPN811	0	1	1	0	0	0	0	0	0	0	0	0	0	0	0	0	0	0	0	0	0	0	0	0	0	0	0	1	1	0	1	1	1	1	1	1	1	1	1	1	1	1	1	1	1	1	1	1	1
KPN635	0	1	1	0	0	0	0	0	0	0	0	0	0	0	0	0	0	0	0	0	0	0	0	0	0	0	0	1	1	0	1	1	1	0	1	1	1	1	1	1	1	1	1	0	0	0	0	0	0
Public_001	0	1	1	0	0	0	0	0	0	0	0	0	0	0	0	0	0	0	0	0	0	0	0	0	0	0	0	1	1	0	1	1	1	0	1	1	1	1	1	1	1	1	1	1	1	1	1	1	1
Public_105	0	1	1	0	0	0	0	0	0	0	0	0	0	0	0	0	0	0	0	0	0	0	0	0	0	0	0	1	1	0	1	1	1	0	1	1	1	1	1	1	1	1	1	1	1	1	1	1	1
Public_059	0	1	1	0	0	0	0	0	0	0	0	0	0	0	0	0	0	0	0	0	0	0	0	0	0	0	0	1	1	0	1	1	1	0	1	1	1	1	1	1	1	1	1	1	1	1	1	1	1
Public_009	0	1	1	0	0	0	0	0	0	0	0	0	0	0	0	0	0	0	0	0	0	0	0	0	0	0	0	1	1	0	1	1	1	0	1	1	1	1	1	1	1	1	1	1	1	1	1	1	1
Public_173	0	1	1	0	0	0	0	0	0	0	0	0	0	0	0	0	0	0	0	0	0	0	0	0	0	0	0	1	1	0	1	1	1	0	1	1	1	1	1	1	1	1	1	1	1	1	1	1	1
Public_194	0	1	1	0	0	0	0	0	0	0	0	0	0	0	0	0	0	0	0	0	0	0	0	0	0	0	0	1	1	0	1	1	1	0	1	1	1	1	1	1	1	1	1	1	1	1	1	1	1
Public_180	0	1	1	0	0	0	0	0	0	0	0	0	0	0	0	0	0	0	0	0	0	0	0	0	0	0	0	1	1	0	1	1	1	0	1	1	1	1	1	1	1	1	1	1	1	1	1	1	1
Public_201	0	1	1	0	0	0	0	0	0	0	0	0	0	0	0	0	0	0	0	0	0	0	0	0	0	0	0	1	1	0	1	1	1	0	1	1	1	1	1	1	1	1	1	1	1	1	1	1	1
Public_149	0	1	1	0	0	0	0	0	0	0	0	0	0	0	0	0	0	0	0	0	0	0	0	0	0	0	0	1	1	0	1	1	1	0	1	1	1	1	1	1	1	1	1	1	1	1	1	1	1
Public_123	0	1	1	1	1	1	1	1	1	1	1	1	1	1	1	1	1	1	1	1	1	1	1	1	1	1	1	1	1	0	1	1	1	1	1	1	1	1	1	1	1	1	1	1	1	1	1	1	1
Public_125	0	1	1	1	1	1	1	1	1	1	1	1	1	1	1	1	1	1	1	1	1	1	1	1	1	1	1	1	1	0	1	1	1	1	1	1	1	1	1	1	1	1	1	1	1	1	1	1	1
Public_124	0	1	1	1	1	1	1	1	1	1	1	1	1	1	1	1	1	1	1	1	1	1	1	1	1	1	1	1	1	0	1	1	1	1	1	1	1	1	1	1	1	1	1	1	1	1	1	1	1
Public_062	0	1	1	1	1	1	1	1	1	1	1	1	1	1	1	1	1	1	1	1	1	1	1	1	1	1	1	1	1	0	1	1	1	1	1	1	1	1	1	1	1	1	1	1	1	1	1	1	1
Public_189	0	1	1	1	1	1	1	1	1	1	1	1	1	1	1	1	1	1	0	1	1	1	1	1	1	1	1	1	1	0	1	1	1	1	1	1	1	1	1	1	1	1	1	1	1	1	1	1	1
Public_197	0	1	1	1	1	1	1	1	1	1	1	1	1	1	1	1	1	1	0	0	1	1	1	1	1	1	1	1	1	0	1	1	1	1	1	1	1	1	1	1	1	1	1	1	1	1	1	1	1
Public_158	0	1	1	0	0	0	0	0	0	0	0	0	0	0	0	0	0	0	0	0	0	0	0	0	0	0	0	1	1	0	1	1	1	0	1	1	1	1	1	1	1	1	1	1	1	1	1	1	1
Public_161	0	1	1	0	0	0	0	0	0	0	0	0	0	0	0	0	0	0	0	0	0	0	0	0	0	0	0	1	1	0	1	1	1	0	1	1	1	1	1	1	1	1	1	1	1	1	1	1	1
Public_172	0	1	1	0	0	0	0	0	0	0	0	0	0	0	0	0	0	0	0	0	0	0	0	0	0	0	0	1	1	0	1	1	1	0	1	1	1	1	1	1	1	1	1	1	1	1	1	1	1
Public_051	0	1	1	0	0	0	0	0	0	0	0	0	0	0	0	0	0	0	0	0	0	0	0	0	0	0	0	1	1	0	1	1	1	0	1	1	1	1	1	1	1	1	1	1	1	1	1	1	1
Public_165	0	1	1	0	0	0	0	0	0	0	0	0	0	0	0	0	0	0	0	0	0	0	0	0	0	0	0	1	1	0	1	1	1	0	1	1	1	1	1	1	1	1	1	1	1	1	1	1	1
Public_041	0	1	1	0	0	0	0	0	0	0	0	0	0	0	0	0	0	0	0	0	0	0	0	0	0	0	0	1	1	0	1	1	1	0	1	1	1	1	1	1	1	1	1	1	1	1	1	1	1
Public_032	0	1	1	0	0	0	0	0	0	0	0	0	0	0	0	0	0	0	0	0	0	0	0	0	0	0	0	1	1	0	1	1	1	0	1	1	1	1	1	1	1	1	1	1	1	1	1	1	1
Public_191	0	1	1	0	0	0	0	0	0	0	0	0	0	0	0	0	0	0	0	0	0	0	0	0	0	0	0	1	1	0	1	1	1	0	1	1	1	1	1	1	1	1	1	1	1	1	1	1	1
Public_190	0	1	1	0	0	0	0	0	0	0	0	0	0	0	0	0	0	0	0	0	0	0	0	0	0	0	0	1	1	0	1	1	1	0	1	1	1	1	1	1	1	1	1	1	1	1	1	1	1
Public_120	0	1	1	0	0	0	0	0	0	0	0	0	0	0	0	0	0	0	0	0	0	0	0	0	0	0	0	1	1	0	1	1	1	0	1	0	1	1	1	1	1	1	1	1	1	1	1	1	1
Public_199	0	1	1	0	0	0	0	0	0	0	0	0	0	0	0	0	0	0	0	0	0	0	0	0	0	0	0	1	1	0	1	1	1	0	1	1	1	1	1	1	1	1	1	1	1	1	1	1	1
KPN703	0	1	1	0	0	0	0	0	0	0	0	0	0	0	0	0	0	0	0	0	0	0	0	0	0	0	0	1	1	0	1	1	1	0	1	1	1	1	1	1	1	1	1	1	1	1	1	1	1
KPN704	0	1	1	0	0	0	0	0	0	0	0	0	0	0	0	0	0	0	0	0	0	0	0	0	0	0	0	1	1	0	1	1	1	0	1	1	1	1	1	1	1	1	1	1	1	1	1	1	1
KPN706	0	1	1	0	0	0	0	0	0	0	0	0	0	0	0	0	0	0	0	0	0	0	0	0	0	0	0	1	1	0	1	1	1	0	1	1	1	1	1	1	1	1	1	1	1	1	1	1	1
KPN730	0	1	1	0	0	0	0	0	0	0	0	0	0	0	0	0	0	0	0	0	0	0	0	0	0	0	0	1	1	0	1	1	1	0	1	1	1	1	1	1	1	1	1	1	1	1	1	1	1
KPN774	0	1	1	0	0	0	0	0	0	0	0	0	0	0	0	0	0	0	0	0	0	0	0	0	0	0	0	1	1	0	1	1	1	0	1	1	1	1	1	1	1	1	1	1	1	1	1	1	1
KPN510	0	1	1	0	0	0	0	0	0	0	0	0	0	0	0	0	0	0	0	0	0	0	0	0	0	0	0	1	1	0	1	1	1	0	1	1	1	1	1	1	1	1	1	1	1	1	1	1	1
KPN713	0	1	1	0	0	0	0	0	0	0	0	0	0	0	0	0	0	0	0	0	0	0	0	0	0	0	0	1	1	0	1	1	1	0	1	1	1	1	1	1	1	1	1	1	1	1	1	1	1
KPN511	0	1	1	0	0	0	0	0	0	0	0	0	0	0	0	0	0	0	0	0	0	0	0	0	0	0	0	1	1	0	1	1	1	0	1	1	1	1	1	1	1	1	1	1	1	1	1	1	1
KPN583	0	1	1	0	0	0	0	0	0	0	0	0	0	0	0	0	0	0	0	0	0	0	0	0	0	0	0	1	1	0	1	1	1	0	1	1	1	1	1	1	1	1	1	1	1	1	1	1	1
KPN584	0	1	1	0	0	0	0	0	0	0	0	0	0	0	0	0	0	0	0	0	0	0	0	0	0	0	0	1	1	0	1	1	1	0	1	1	1	1	1	1	1	1	1	1	1	1	1	1	1
KPN521	0	1	1	0	0	0	0	0	0	0	0	0	0	0	0	0	0	0	0	0	0	0	0	0	0	0	0	1	1	0	1	1	1	0	1	1	1	1	1	1	1	1	1	1	1	1	1	1	1
KPN705	0	1	1	0	0	0	0	0	0	0	0	0	0	0	0	0	0	0	0	0	0	0	0	0	0	0	0	1	1	0	1	1	1	0	1	1	1	1	1	1	1	1	1	1	1	1	1	1	1
KPN771	0	1	1	0	0	0	0	0	0	0	0	0	0	0	0	0	0	0	0	0	0	0	0	0	0	0	0	1	1	0	1	1	1	0	1	1	1	1	1	1	1	1	1	1	1	1	1	1	1
Public_195	0	1	1	0	0	0	0	0	0	0	0	0	0	0	0	0	0	0	0	0	0	0	0	0	0	0	0	1	1	1	1	1	1	0	1	1	1	1	1	1	1	1	1	1	1	1	1	1	1
Public_171	0	1	1	0	0	0	0	0	0	0	0	0	0	0	0	0	0	0	0	0	0	0	0	0	0	0	0	1	1	0	1	1	1	1	1	1	1	1	1	1	1	1	1	1	1	1	1	1	1
ws_xxy009	0	1	1	0	0	0	0	0	0	0	0	0	0	0	0	0	0	0	0	0	0	0	0	0	0	0	0	1	1	0	1	1	1	0	1	1	1	1	1	1	1	1	1	1	1	1	1	1	1
Public_042	0	1	1	0	0	0	0	0	0	0	0	0	0	0	0	0	0	0	0	0	0	0	0	0	0	0	0	1	1	0	1	1	1	1	1	1	1	1	1	1	1	1	1	1	1	1	1	1	1
Public_044	0	1	1	0	0	0	0	0	0	0	0	0	0	0	0	0	0	0	0	0	0	0	0	0	0	0	0	1	1	0	1	1	1	1	1	1	1	1	1	1	1	1	1	1	1	1	1	1	1
Public_198	0	1	1	0	0	0	0	0	0	0	0	0	0	0	0	0	0	0	0	0	0	0	0	0	0	0	0	1	1	0	1	1	1	1	1	1	1	1	1	1	1	1	1	1	1	1	1	1	1
Public_003	0	1	1	0	0	0	0	0	0	0	0	0	0	0	0	0	0	0	0	0	0	0	0	0	0	0	0	1	1	0	1	1	1	1	1	1	1	1	1	1	1	1	1	1	1	1	1	1	1
Public_141	0	1	1	0	0	0	0	0	0	0	0	0	0	0	0	0	0	0	0	0	0	0	0	0	0	0	0	1	1	0	1	1	1	1	1	1	1	1	1	1	1	1	1	1	1	1	1	1	1
KPN785	0	1	1	0	0	0	0	0	0	0	0	0	0	0	0	0	0	0	0	0	0	0	0	0	0	0	0	1	1	0	1	1	1	1	1	1	1	1	1	1	1	1	1	1	1	1	1	1	1
KPN809	0	1	1	0	0	0	0	0	0	0	0	0	0	0	0	0	0	0	0	0	0	0	0	0	0	0	0	1	1	0	1	1	1	1	1	1	1	1	1	1	1	1	1	1	1	1	1	1	1
KPN789	0	1	1	0	0	0	0	0	0	0	0	0	0	0	0	0	0	0	0	0	0	0	0	0	0	0	0	1	1	0	1	1	1	1	1	1	1	1	1	1	1	1	1	1	1	1	1	1	1
Public_193	0	1	1	0	0	0	0	0	0	0	0	0	0	0	0	0	0	0	0	0	0	0	0	0	0	0	0	1	1	0	1	1	1	1	1	1	1	1	1	1	1	1	1	1	1	1	1	1	1
KPN823	0	1	1	0	0	0	0	0	0	0	0	0	0	0	0	0	0	0	0	0	0	0	0	0	0	0	0	1	1	0	1	1	1	0	1	1	1	1	1	1	1	1	1	1	1	1	1	1	1
KPN214	0	1	1	0	0	0	0	0	0	0	0	0	0	0	0	0	0	0	0	0	0	0	0	0	0	0	0	1	1	1	1	1	1	0	1	1	1	1	1	1	1	1	1	1	1	1	1	1	1
Public_187	0	1	1	0	0	0	0	0	0	0	0	0	0	0	0	0	0	0	0	0	0	0	0	0	0	0	0	1	1	0	1	1	1	0	1	1	1	1	1	1	1	1	1	1	1	1	1	1	1
Public_216	0	1	1	0	0	0	0	0	0	0	0	0	0	0	0	0	0	0	0	0	0	0	0	0	0	0	0	1	1	0	1	1	1	0	1	1	1	1	1	1	1	1	1	1	1	1	1	1	1
Public_228	0	1	1	0	0	0	0	0	0	0	0	0	0	0	0	0	0	0	0	0	0	0	0	0	0	0	0	1	1	0	1	1	1	0	1	1	1	1	1	1	1	1	1	1	1	1	1	1	1
Public_223	0	1	1	0	0	0	0	0	0	0	0	0	0	0	0	0	0	0	0	0	0	0	0	0	0	0	0	1	1	0	1	1	1	0	1	1	1	1	1	1	1	1	1	1	1	1	1	1	1
Public_224	0	1	1	0	0	0	0	0	0	0	0	0	0	0	0	0	0	0	0	0	0	0	0	0	0	0	0	1	1	0	1	1	1	0	1	1	1	1	1	1	1	1	1	1	1	1	1	1	1
Public_219	0	1	1	0	0	0	0	0	0	0	0	0	0	0	0	0	0	0	0	0	0	0	0	0	0	0	0	1	1	0	1	1	1	0	1	1	1	1	1	1	1	1	1	1	1	1	1	1	1
Public_204	0	1	1	0	0	0	0	0	0	0	0	0	0	0	0	0	0	0	0	0	0	0	0	0	0	0	0	1	1	0	1	1	1	0	1	1	1	1	1	1	1	1	1	1	1	1	1	1	1
Public_242	0	1	1	0	0	0	0	0	0	0	0	0	0	0	0	0	0	0	0	0	0	0	0	0	0	0	0	1	1	0	1	1	1	0	1	1	1	1	1	1	1	1	1	1	1	1	1	1	1
Public_210	0	1	1	0	0	0	0	0	0	0	0	0	0	0	0	0	0	0	0	0	0	0	0	0	0	0	0	1	1	0	1	1	1	0	1	1	1	1	1	1	1	1	1	1	1	1	1	1	1
Public_221	0	1	1	0	0	0	0	0	0	0	0	0	0	0	0	0	0	0	0	0	0	0	0	0	0	0	0	1	1	0	1	1	1	0	1	1	1	1	1	1	1	1	1	1	1	1	1	1	1
Public_225	0	1	1	0	0	0	0	0	0	0	0	0	0	0	0	0	0	0	0	0	0	0	0	0	0	0	0	1	1	0	1	1	1	0	1	1	1	1	1	1	1	1	1	1	1	1	1	1	1
Public_234	0	1	1	0	0	0	0	0	0	0	0	0	0	0	0	0	0	0	0	0	0	0	0	0	0	0	0	1	1	0	1	1	1	0	1	1	1	1	1	1	1	1	1	1	1	1	1	1	1
Public_237	0	1	1	0	0	0	0	0	0	0	0	0	0	0	0	0	0	0	0	0	0	0	0	0	0	0	0	1	1	0	1	1	1	0	1	1	1	1	1	1	1	1	1	1	1	1	1	1	1
Public_238	0	1	1	0	0	0	0	0	0	0	0	0	0	0	0	0	0	0	0	0	0	0	0	0	0	0	0	1	1	0	1	1	1	0	1	1	1	1	1	1	1	1	1	1	1	1	1	1	1
Public_212	0	1	1	0	0	0	0	0	0	0	0	0	0	0	0	0	0	0	0	0	0	0	0	0	0	0	0	1	1	0	1	1	1	0	1	1	1	1	1	1	1	1	1	1	1	1	1	1	1
Public_233	0	1	1	0	0	0	0	0	0	0	0	0	0	0	0	0	0	0	0	0	0	0	0	0	0	0	0	1	1	0	1	1	1	0	1	1	1	1	1	1	1	1	1	1	1	1	1	1	1
Public_203	0	1	1	0	0	0	0	0	0	0	0	0	0	0	0	0	0	0	0	0	0	0	0	0	0	0	0	1	1	0	1	1	1	0	1	1	1	1	1	1	1	1	1	1	1	1	1	1	1
Public_211	0	1	1	0	0	0	0	0	0	0	0	0	0	0	0	0	0	0	0	0	0	0	0	0	0	0	0	1	1	0	1	1	1	0	1	1	1	1	1	1	1	1	1	1	1	1	1	1	1
Public_209	0	1	1	0	0	0	0	0	0	0	0	0	0	0	0	0	0	0	0	0	0	0	0	0	0	0	0	1	1	0	1	1	1	0	1	1	1	1	1	1	1	1	1	1	1	1	1	1	1
Public_247	0	1	1	0	0	0	0	0	0	0	0	0	0	0	0	0	0	0	0	0	0	0	0	0	0	0	0	1	1	0	1	1	1	0	1	1	1	1	1	1	1	1	1	1	1	1	1	1	1
Public_200	0	1	1	0	0	0	0	0	0	0	0	0	0	0	0	0	0	0	0	0	0	0	0	0	0	0	0	1	1	0	1	1	1	0	1	1	1	1	1	1	1	1	1	1	1	1	1	1	1
Public_256	0	1	1	0	0	0	0	0	0	0	0	0	0	0	0	0	0	0	0	0	0	0	0	0	0	0	0	1	1	0	1	1	1	0	1	1	1	1	1	1	1	1	1	1	1	1	1	1	1
Public_254	0	1	1	0	0	0	0	0	0	0	0	0	0	0	0	0	0	0	0	0	0	0	0	0	0	0	0	1	1	0	1	1	1	0	1	1	1	1	1	1	1	1	1	1	1	1	1	1	1
Public_207	0	1	1	0	0	0	0	0	0	0	0	0	0	0	0	0	0	0	0	0	0	0	0	0	0	0	0	1	1	0	1	1	1	0	1	1	1	1	1	1	1	1	1	1	1	1	1	1	1
Public_213	0	1	1	0	0	0	0	0	0	0	0	0	0	0	0	0	0	0	0	0	0	0	0	0	0	0	0	1	1	0	1	1	1	0	1	1	1	1	1	1	1	1	1	1	1	1	1	1	1
Public_227	0	1	1	0	0	0	0	0	0	0	0	0	0	0	0	0	0	0	0	0	0	0	0	0	0	0	0	1	1	0	1	1	1	0	1	1	1	1	1	1	1	1	1	1	1	1	1	1	1
Public_244	0	1	1	0	0	0	0	0	0	0	0	0	0	0	0	0	0	0	0	0	0	0	0	0	0	0	0	1	1	0	1	1	1	0	1	1	1	1	1	1	1	1	1	1	1	1	1	1	1
Public_215	0	1	1	0	0	0	0	0	0	0	0	0	0	0	0	0	0	0	0	0	0	0	0	0	0	0	0	1	1	0	1	1	1	0	1	1	1	1	1	1	1	1	1	1	1	1	1	1	1
Public_222	0	1	1	0	0	0	0	0	0	0	0	0	0	0	0	0	0	0	0	0	0	0	0	0	0	0	0	1	1	0	1	1	1	0	1	1	1	1	1	1	1	1	1	1	1	1	1	1	1
Public_220	0	1	1	0	0	0	0	0	0	0	0	0	0	0	0	0	0	0	0	0	0	0	0	0	0	0	0	1	1	0	1	1	1	0	1	1	1	1	1	1	1	1	1	1	1	1	1	1	1
Public_217	0	1	1	0	0	0	0	0	0	0	0	0	0	0	0	0	0	0	0	0	0	0	0	0	0	0	0	1	1	0	1	1	1	0	1	1	1	1	1	1	1	1	1	1	1	1	1	1	1
Public_229	0	1	1	0	0	0	0	0	0	0	0	0	0	0	0	0	0	0	0	0	0	0	0	0	0	0	0	1	1	0	1	1	1	0	1	1	1	1	1	1	1	1	1	1	1	1	1	1	1
Public_239	0	1	1	0	0	0	0	0	0	0	0	0	0	0	0	0	0	0	0	0	0	0	0	0	0	0	0	1	1	0	1	1	1	0	1	1	1	1	1	1	1	1	1	1	1	1	1	1	1
Public_245	0	1	1	0	0	0	0	0	0	0	0	0	0	0	0	0	0	0	0	0	0	0	0	0	0	0	0	1	1	0	1	1	1	0	1	1	1	1	1	1	1	1	1	1	1	1	1	1	1
Public_248	0	1	1	0	0	0	0	0	0	0	0	0	0	0	0	0	0	0	0	0	0	0	0	0	0	0	0	1	1	0	1	1	1	0	1	1	1	1	1	1	1	1	1	1	1	1	1	1	1
Public_206	0	1	1	0	0	0	0	0	0	0	0	0	0	0	0	0	0	0	0	0	0	0	0	0	0	0	0	1	1	0	1	1	1	0	1	1	1	1	1	1	1	1	1	1	1	1	1	1	1
Public_241	0	1	1	0	0	0	0	0	0	0	0	0	0	0	0	0	0	0	0	0	0	0	0	0	0	0	0	1	1	0	1	1	1	0	1	1	1	1	1	1	1	1	1	1	1	1	1	1	1
Public_208	0	1	1	0	0	0	0	0	0	0	0	0	0	0	0	0	0	0	0	0	0	0	0	0	0	0	0	1	1	0	1	1	1	0	1	1	1	1	1	1	1	1	1	1	1	1	1	1	1
Public_214	0	1	1	0	0	0	0	0	0	0	0	0	0	0	0	0	0	0	0	0	0	0	0	0	0	0	0	1	1	0	1	1	1	0	1	1	1	1	1	1	1	1	1	1	1	1	1	1	1
Public_240	0	1	1	0	0	0	0	0	0	0	0	0	0	0	0	0	0	0	0	0	0	0	0	0	0	0	0	1	1	0	1	1	1	0	1	1	1	1	1	1	1	1	1	1	1	1	1	1	1
Public_243	0	1	1	0	0	0	0	0	0	0	0	0	0	0	0	0	0	0	0	0	0	0	0	0	0	0	0	1	1	0	1	1	1	0	1	1	1	1	1	1	1	1	1	1	1	1	1	1	1
Public_205	0	1	1	0	0	0	0	0	0	0	0	0	0	0	0	0	0	0	0	0	0	0	0	0	0	0	0	1	1	0	1	1	1	0	1	1	1	1	1	1	1	1	1	1	1	1	1	1	1
Public_230	0	1	1	0	0	0	0	0	0	0	0	0	0	0	0	0	0	0	0	0	0	0	0	0	0	0	0	1	1	0	1	1	1	0	1	1	1	1	1	1	1	1	1	1	1	1	1	1	1
Public_249	0	1	1	0	0	0	0	0	0	0	0	0	0	0	0	0	0	0	0	0	0	0	0	0	0	0	0	1	1	0	1	1	1	0	1	1	1	1	1	1	1	1	1	1	1	1	1	1	1
Public_231	0	1	1	0	0	0	0	0	0	0	0	0	0	0	0	0	0	0	0	0	0	0	0	0	0	0	0	1	1	0	1	1	1	0	1	1	1	1	1	1	1	1	1	1	1	1	1	1	1
Public_235	0	1	1	0	0	0	0	0	0	0	0	0	0	0	0	0	0	0	0	0	0	0	0	0	0	0	0	1	1	0	1	1	1	0	1	1	1	1	1	1	1	1	1	1	1	1	1	1	1
Public_246	0	1	1	0	0	0	0	0	0	0	0	0	0	0	0	0	0	0	0	0	0	0	0	0	0	0	0	1	1	0	1	1	1	0	1	1	1	1	1	1	1	1	1	1	1	1	1	1	1
Public_202	0	1	1	0	0	0	0	0	0	0	0	0	0	0	0	0	0	0	0	0	0	0	0	0	0	0	0	1	1	0	1	1	1	0	1	1	1	1	1	1	1	1	1	1	1	1	1	1	1
Public_236	0	1	1	0	0	0	0	0	0	0	0	0	0	0	0	0	0	0	0	0	0	0	0	0	0	0	0	1	1	0	1	1	1	0	1	1	1	1	1	1	1	1	1	1	1	1	1	1	1
Public_251	0	1	1	0	0	0	0	0	0	0	0	0	0	0	0	0	0	0	0	0	0	0	0	0	0	0	0	1	1	0	1	1	1	0	1	1	1	1	1	1	1	1	1	1	1	1	1	1	1
Public_259	0	1	1	0	0	0	0	0	0	0	0	0	0	0	0	0	0	0	0	0	0	0	0	0	0	0	0	1	1	0	1	1	1	0	1	1	1	1	1	1	1	1	1	1	1	1	1	1	1
Public_232	0	1	1	0	0	0	0	0	0	0	0	0	0	0	0	0	0	0	0	0	0	0	0	0	0	0	0	1	1	0	1	1	1	0	1	1	1	1	1	1	1	1	1	1	1	1	1	1	1
Public_257	0	1	1	0	0	0	0	0	0	0	0	0	0	0	0	0	0	0	0	0	0	0	0	0	0	0	0	1	1	0	1	1	1	0	1	1	1	1	1	1	1	1	1	1	1	1	1	1	1
Public_260	0	1	1	0	0	0	0	0	0	0	0	0	0	0	0	0	0	0	0	0	0	0	0	0	0	0	0	1	1	0	1	1	1	0	1	1	1	1	1	1	1	1	1	1	1	1	1	1	1
Public_250	0	1	1	0	0	0	0	0	0	0	0	0	0	0	0	0	0	0	0	0	0	0	0	0	0	0	0	1	1	0	1	1	1	0	1	1	1	1	1	1	1	1	1	1	1	1	1	1	1
Public_253	0	1	1	0	0	0	0	0	0	0	0	0	0	0	0	0	0	0	0	0	0	0	0	0	0	0	0	1	1	0	1	1	1	0	1	1	1	1	1	1	1	1	1	1	1	1	1	1	1
Public_252	0	1	1	0	0	0	0	0	0	0	0	0	0	0	0	0	0	0	0	0	0	0	0	0	0	0	0	1	1	0	1	1	1	0	1	1	1	1	1	1	1	1	1	1	1	1	1	1	1
Public_255	0	1	1	0	0	0	0	0	0	0	0	0	0	0	0	0	0	0	0	0	0	0	0	0	0	0	0	1	1	0	1	1	1	0	1	1	1	1	1	1	1	1	1	1	1	1	1	1	1
Public_258	0	1	1	0	0	0	0	0	0	0	0	0	0	0	0	0	0	0	0	0	0	0	0	0	0	0	0	1	1	0	1	1	1	0	1	1	1	1	1	1	1	1	1	1	1	1	1	1	1
Public_226	0	1	1	0	0	0	0	0	0	0	0	0	0	0	0	0	0	0	0	0	0	0	0	0	0	0	0	1	1	0	1	1	1	0	1	1	1	1	1	1	1	1	1	1	1	1	1	1	1
Public_218	0	1	1	0	0	0	0	0	0	0	0	0	0	0	0	0	0	0	0	0	0	0	0	0	0	0	0	1	1	0	1	1	1	0	1	1	1	1	1	1	1	1	1	1	1	1	1	1	1
Public_175	0	1	1	0	0	0	0	0	0	0	0	0	0	0	0	0	0	0	0	0	0	0	0	0	0	0	0	1	1	0	1	1	1	0	1	1	1	1	1	1	1	1	1	1	1	1	1	1	1
Public_184	0	1	1	0	0	0	0	0	0	0	0	0	0	0	0	0	0	0	0	0	0	0	0	0	0	0	0	1	1	0	1	1	1	0	1	1	1	1	1	1	1	1	1	1	1	1	1	1	1
Public_179	0	1	1	0	0	0	0	0	0	0	0	0	0	0	0	0	0	0	0	0	0	0	0	0	0	0	0	1	1	0	1	1	1	0	1	1	1	1	1	1	1	1	1	1	1	1	1	1	1
Public_185	0	1	1	0	0	0	0	0	0	0	0	0	0	0	0	0	0	0	0	0	0	0	0	0	0	0	0	1	1	0	1	1	1	0	1	1	1	1	1	1	1	1	1	1	1	1	1	1	1
Public_176	0	1	1	0	0	0	0	0	0	0	0	0	0	0	0	0	0	0	0	0	0	0	0	0	0	0	0	1	1	0	1	1	1	0	1	1	1	1	1	1	1	1	1	1	1	1	1	1	1
Public_181	0	1	1	0	0	0	0	0	0	0	0	0	0	0	0	0	0	0	0	0	0	0	0	0	0	0	0	1	1	0	1	1	1	0	1	1	1	1	1	1	1	1	1	1	1	1	1	1	1
Public_178	0	1	1	0	0	0	0	0	0	0	0	0	0	0	0	0	0	0	0	0	0	0	0	0	0	0	0	1	1	0	1	1	1	0	1	1	1	1	1	1	1	1	1	1	1	1	1	1	1
Public_186	0	1	1	0	0	0	0	0	0	0	0	0	0	0	0	0	0	0	0	0	0	0	0	0	0	0	0	1	1	0	1	1	1	0	1	1	1	1	1	1	1	1	1	1	1	1	1	1	1
Public_182	0	1	1	0	0	0	0	0	0	0	0	0	0	0	0	0	0	0	0	0	0	0	0	0	0	0	0	1	1	0	1	1	1	0	1	1	1	1	1	1	1	1	1	1	1	1	1	1	1
Public_183	0	1	1	0	0	0	0	0	0	0	0	0	0	0	0	0	0	0	0	0	0	0	0	0	0	0	0	1	1	0	1	1	1	0	1	1	1	1	1	1	1	1	1	1	1	1	1	1	1
Public_196	0	1	1	0	0	0	0	0	0	0	0	0	0	0	0	0	0	0	0	0	0	0	0	0	0	0	0	1	1	0	1	1	1	0	1	1	1	1	1	1	1	1	1	1	1	1	1	1	1
KPN821	0	1	1	0	0	0	0	0	0	0	0	0	0	0	0	0	0	0	0	0	0	0	0	0	0	0	0	1	1	1	1	1	1	0	1	1	1	1	1	1	1	1	1	1	1	1	1	1	1
ws_xxy013	0	1	1	0	0	0	0	0	0	0	0	0	0	0	0	0	0	0	0	0	0	0	0	0	0	0	0	1	1	0	1	1	1	0	1	1	1	1	1	1	1	1	1	1	1	1	1	1	1
ws_xxy014	0	1	1	0	0	0	0	0	0	0	0	0	0	0	0	0	0	0	0	0	0	0	0	0	0	0	0	1	1	0	1	1	1	0	1	1	1	1	1	1	1	1	1	1	1	1	1	1	1
Public_131	0	1	1	0	0	0	0	0	0	0	0	0	0	0	0	0	0	0	0	0	0	0	0	0	0	0	0	1	1	0	1	1	1	0	1	1	1	1	1	1	1	1	1	1	1	1	1	1	1
Public_134	0	1	1	0	0	0	0	0	0	0	0	0	0	0	0	0	0	0	0	0	0	0	0	0	0	0	0	1	1	0	1	1	1	0	1	1	1	1	1	1	1	1	1	1	1	1	1	1	1
Public_133	0	1	1	0	0	0	0	0	0	0	0	0	0	0	0	0	0	0	0	0	0	0	0	0	0	0	0	1	1	0	1	1	1	0	1	1	1	1	1	1	1	1	1	1	1	1	1	1	1
Public_138	0	1	1	0	0	0	0	0	0	0	0	0	0	0	0	0	0	0	0	0	0	0	0	0	0	0	0	1	1	0	1	1	1	0	1	1	1	1	1	1	1	1	1	1	1	1	1	1	1
Public_139	0	1	1	0	0	0	0	0	0	0	0	0	0	0	0	0	0	0	0	0	0	0	0	0	0	0	0	1	1	0	1	1	1	0	1	1	1	1	1	1	1	1	1	1	1	1	1	1	1
Public_128	0	1	1	0	0	0	0	0	0	0	0	0	0	0	0	0	0	0	0	0	0	0	0	0	0	0	0	1	1	0	1	1	1	0	1	1	1	1	1	1	1	1	1	1	1	1	1	1	1
Public_132	0	1	1	0	0	0	0	0	0	0	0	0	0	0	0	0	0	0	0	0	0	0	0	0	0	0	0	1	1	0	1	1	1	0	1	1	1	1	1	1	1	1	1	1	1	1	1	1	1
Public_137	0	1	1	0	0	0	0	0	0	0	0	0	0	0	0	0	0	0	0	0	0	0	0	0	0	0	0	1	1	0	1	1	1	0	1	1	1	1	1	1	1	1	1	1	1	1	1	1	1
Public_135	0	1	1	0	0	0	0	0	0	0	0	0	0	0	0	0	0	0	0	0	0	0	0	0	0	0	0	1	1	0	1	1	1	0	1	1	1	1	1	1	1	1	1	1	1	1	1	1	1
Public_129	0	1	1	0	0	0	0	0	0	0	0	0	0	0	0	0	0	0	0	0	0	0	0	0	0	0	0	1	1	0	1	1	1	0	1	1	1	1	1	1	1	1	1	1	1	1	1	1	1
Public_130	0	1	1	0	0	0	0	0	0	0	0	0	0	0	0	0	0	0	0	0	0	0	0	0	0	0	0	1	1	0	1	1	1	0	1	1	1	1	1	1	1	1	1	1	1	1	1	1	1
Public_045	0	1	1	0	0	0	0	0	0	0	0	0	0	0	0	0	0	0	0	0	0	0	0	0	0	0	0	1	1	0	1	1	1	0	1	1	1	1	1	1	1	1	1	1	1	1	1	1	1
Public_136	0	1	1	0	0	0	0	0	0	0	0	0	0	0	0	0	0	0	0	0	0	0	0	0	0	0	0	1	1	0	1	1	1	0	1	1	1	1	1	1	1	1	1	1	0	1	1	0	1
Public_169	0	1	1	0	0	0	0	0	0	0	0	0	0	0	0	0	0	0	0	0	0	0	0	0	0	0	0	1	1	0	1	1	1	0	1	1	1	1	1	1	1	1	1	1	1	1	1	1	1
Public_170	0	1	1	0	0	0	0	0	0	0	0	0	0	0	0	0	0	0	0	0	0	0	0	0	0	0	0	1	1	0	1	1	1	0	1	1	1	1	1	1	1	1	1	1	1	1	1	1	1
Public_117	0	1	1	0	0	0	0	0	0	0	0	0	0	0	0	0	0	0	0	0	0	0	0	0	0	0	0	1	1	0	1	1	1	0	1	1	1	1	1	1	1	1	1	1	1	1	1	1	1
Public_118	0	1	1	0	0	0	0	0	0	0	0	0	0	0	0	0	0	0	0	0	0	0	0	0	0	0	0	0	1	0	1	1	1	0	1	1	1	1	1	1	1	1	1	1	1	1	1	1	1
Public_119	0	1	1	0	0	0	0	0	0	0	0	0	0	0	0	0	0	0	0	0	0	0	0	0	0	0	0	0	1	0	1	1	1	0	1	1	1	1	1	1	1	1	1	1	1	1	1	1	1
Public_164	0	1	1	0	0	0	0	0	0	0	0	0	0	0	0	0	0	0	0	0	0	0	0	0	0	0	0	1	1	0	1	1	1	0	1	1	1	1	1	1	1	1	1	1	1	1	1	1	1
Public_082	0	1	1	0	0	0	0	0	0	0	0	0	0	0	0	0	0	0	0	0	0	0	0	0	0	0	0	1	1	0	1	1	1	0	1	1	1	1	1	1	1	1	1	1	1	1	1	1	1
Public_025	0	1	1	0	0	0	0	0	0	0	0	0	0	0	0	0	0	0	0	0	0	0	0	0	0	0	0	1	1	0	1	1	1	0	1	1	1	1	1	1	1	1	1	1	1	1	1	1	1
Public_028	0	1	1	0	0	0	0	0	0	0	0	0	0	0	0	0	0	0	0	0	0	0	0	0	0	0	0	1	1	0	1	1	1	0	1	1	1	1	1	1	1	1	1	1	1	1	1	1	1
KPN586	0	1	1	0	0	0	0	0	0	0	0	0	0	0	0	0	0	0	0	0	0	0	0	0	0	0	0	1	1	1	1	1	1	0	1	1	1	1	1	1	1	1	1	1	1	1	1	1	1
KPN587	0	1	1	0	0	0	0	0	0	0	0	0	0	0	0	0	0	0	0	0	0	0	0	0	0	0	0	1	1	1	1	1	1	0	1	1	1	1	1	1	1	1	1	1	1	1	1	1	1
ws_xxy004	0	1	1	0	0	0	0	0	0	0	0	0	0	0	0	0	0	0	0	0	0	0	0	0	0	0	0	1	1	0	1	1	1	1	1	1	1	1	1	1	1	1	1	0	0	0	0	0	0
ws_xxy005	0	1	1	0	0	0	0	0	0	0	0	0	0	0	0	0	0	0	0	0	0	0	0	0	0	0	0	1	1	0	1	1	1	1	1	1	1	1	1	1	1	1	1	0	0	0	0	0	0
Public_177	0	1	1	0	0	0	0	0	0	0	0	0	0	0	0	0	0	0	0	0	0	0	0	0	0	0	0	1	1	0	1	1	1	0	1	1	1	1	1	1	1	1	1	1	1	1	1	1	1
KPN700	0	1	1	0	0	0	0	0	0	0	0	0	0	0	0	0	0	0	0	0	0	0	0	0	0	0	0	1	1	1	1	1	1	1	1	1	1	1	1	1	1	1	1	1	1	1	1	1	1
ws_xxy019	0	1	1	0	0	0	0	0	0	0	0	0	0	0	0	0	0	0	0	0	0	0	0	0	0	0	0	0	0	0	1	1	1	1	1	1	1	1	1	1	1	1	1	1	1	1	1	1	1
[truncated: 86 more columns]

## Sheet: Supplementary table9
Strain number	aac(3)-IIa	aac(3)-IId	aac(3)-IVa	aac(6')-Ib	aac(6')-Ib-cr	aac(6')-IIa	aadA1	aadA16	aadA2	aadA4	aadA5	ant(2'')-Ia	ant(2'')-Ia3	ant(3'')-Ia	aph(3')-Ia	aph(3'')-Ib	aph(3')-VI	aph(3')-VIa	aph(3')-VIb	aph(3')-XV	aph(4)-Ia	aph(6)-Id	armA	ARR-3	blaCMY-16	blaCMY-6	blaCTX-M-14	blaCTX-M-14b	blaCTX-M-15	blaCTX-M-27	blaCTX-M-3	blaCTX-M-55	blaCTX-M-65	blaDHA-1	blaIMP-15	blaIMP-4	blaKPC-2	blaKPC-25	blaKPC-29	blaKPC-3	blaKPC-31	blaKPC-32	blaKPC-33	blaKPC-34	blaKPC-39	blaKPC-41	blaKPC-8	blaLAP-2	blaNDM-1
Public_142	0	0	0	0	0	0	0	0	0	0	0	0	0	0	0	0	0	0	0	0	0	0	0	0	0	0	0	0	0	0	0	0	0	0	0	0	0	0	0	0	0	0	0	0	0	0	0	0	0
Public_143	0	0	0	0	0	0	0	0	0	0	0	0	0	0	0	0	0	0	0	0	0	0	0	0	0	0	0	0	0	0	0	0	0	0	0	0	0	0	0	0	0	0	0	0	0	0	0	0	0
Public_144	0	0	0	1	0	0	0	0	1	0	0	0	0	0	1	2	0	0	1	0	0	1	0	0	1	0	0	0	0	0	0	0	0	0	0	0	0	0	0	1	0	0	0	0	0	0	0	0	0
Public_145	0	0	0	0	0	0	0	0	1	0	0	0	0	0	0	1	0	0	1	0	0	1	0	0	1	0	0	0	0	0	0	0	0	0	0	0	0	0	0	1	0	0	0	0	0	0	0	0	0
Public_146	0	0	0	2	0	0	0	0	1	0	0	0	0	1	1	2	0	0	1	0	0	1	0	1	1	0	0	0	0	0	0	0	0	0	0	0	0	0	0	1	0	0	0	0	0	0	0	0	0
Public_147	0	0	0	1	0	0	0	0	1	0	0	0	0	1	1	1	0	0	1	0	0	1	0	1	1	0	0	0	0	0	0	0	0	0	0	0	0	0	0	0	1	0	0	0	0	0	0	0	0
Public_148	0	0	0	1	0	0	0	0	1	0	0	0	0	1	1	2	0	0	1	0	0	1	0	1	1	0	0	0	0	0	0	0	0	0	0	0	0	0	0	1	0	0	0	0	0	0	0	0	0
Public_168	0	0	0	1	0	0	0	0	1	0	0	0	0	0	0	0	0	0	0	0	0	0	0	0	0	0	0	0	0	0	0	0	0	0	0	0	0	0	0	0	1	0	0	0	0	0	0	0	0
Public_040	0	0	0	0	0	0	0	0	0	0	0	0	0	0	0	0	0	0	0	0	0	0	0	0	0	0	0	0	0	0	0	0	0	0	0	0	0	0	0	0	0	0	0	0	0	0	0	0	0
Public_063	0	0	0	0	0	0	0	0	0	0	0	0	0	0	0	0	0	0	0	0	0	0	0	0	0	0	0	0	0	0	0	0	0	0	0	0	0	0	0	0	0	0	0	0	0	0	0	0	0
Public_039	0	0	0	0	0	0	0	0	0	0	0	0	0	0	0	0	0	0	0	0	0	0	0	0	0	0	0	0	0	0	0	0	0	0	0	0	0	0	0	0	0	0	0	0	0	0	0	0	0
Public_038	0	0	0	0	0	0	0	0	0	0	0	0	0	0	0	0	0	0	0	0	0	0	0	0	0	0	0	0	0	0	0	0	0	0	0	0	0	0	0	0	0	0	0	0	0	0	0	0	0
Public_030	0	0	0	2	0	0	0	0	0	0	0	0	0	0	0	0	0	0	0	0	0	0	0	0	0	0	0	0	0	0	0	0	0	0	0	0	0	0	0	2	0	0	0	0	0	0	0	0	0
Public_031	0	0	0	2	0	0	0	0	0	0	0	0	0	0	0	0	0	0	0	0	0	0	0	0	0	0	0	0	0	0	0	0	0	0	0	0	0	0	0	2	0	0	0	0	0	0	0	0	0
Public_026	0	0	0	1	0	0	0	0	0	0	0	0	0	0	0	0	0	0	0	0	0	0	0	0	0	0	0	0	0	0	0	0	0	0	0	0	0	0	0	1	0	0	0	0	0	0	0	0	0
Public_024	0	0	0	1	0	0	0	0	0	0	0	0	0	0	0	0	0	0	0	0	0	0	0	0	0	0	0	0	0	0	0	0	0	0	0	0	0	0	0	1	0	0	0	0	0	0	0	0	0
Public_114	0	0	0	1	0	0	0	0	1	0	0	0	0	0	1	0	0	0	0	0	0	0	0	0	0	0	0	0	0	0	0	0	0	0	0	0	0	2	0	0	0	0	0	0	0	0	0	0	0
Public_115	0	0	0	1	0	0	0	0	0	0	0	0	0	0	0	0	0	0	0	0	0	0	0	0	0	0	0	0	0	0	0	0	0	0	0	0	0	1	0	0	0	0	0	0	0	0	0	0	0
Public_027	0	0	0	1	0	0	0	0	0	0	0	0	0	0	0	0	0	0	0	0	0	0	0	0	0	0	0	0	0	0	0	0	0	0	0	0	0	0	0	1	0	0	0	0	0	0	0	0	0
Public_029	0	0	0	2	0	0	0	0	2	0	0	0	0	0	2	0	0	0	0	0	0	0	0	0	0	0	0	0	0	0	0	0	0	0	0	0	0	0	0	2	0	0	0	0	0	0	0	0	0
Public_022	0	0	0	0	0	0	0	0	1	0	0	0	0	0	1	0	0	0	0	0	0	0	0	0	0	0	0	0	0	0	0	0	0	0	0	0	0	0	0	0	1	0	0	0	0	0	0	0	0
Public_023	0	0	0	0	0	0	0	0	1	0	0	0	0	0	1	0	0	0	0	0	0	0	0	0	0	0	0	0	0	0	0	0	0	0	0	0	0	0	0	1	0	0	0	0	0	0	0	0	0
Public_156	0	0	0	1	0	0	0	0	0	0	0	0	0	0	0	0	0	0	0	0	0	0	0	0	0	0	0	0	0	0	0	0	0	0	0	0	0	0	0	0	0	0	0	1	0	0	0	0	0
Public_157	0	0	0	1	0	0	0	0	0	0	0	0	0	0	0	0	0	0	0	0	0	0	0	0	0	0	0	0	0	0	0	0	0	0	0	0	0	0	0	0	0	0	0	1	0	0	0	0	0
Public_154	0	0	0	1	0	0	0	0	0	0	0	0	0	0	0	0	0	0	0	0	0	0	0	0	0	0	0	0	0	0	0	0	0	0	0	0	0	0	0	0	0	0	0	1	0	0	0	0	0
Public_153	0	0	0	1	0	0	0	0	0	0	0	0	0	0	0	0	0	0	0	0	0	0	0	0	0	0	0	0	0	0	0	0	0	0	0	0	0	0	0	0	0	0	0	1	0	0	0	0	0
Public_166	0	0	0	1	0	0	0	0	1	0	0	0	0	0	0	0	0	0	0	0	0	0	0	0	0	0	0	0	0	0	0	0	0	0	0	0	0	0	0	1	0	0	0	0	0	0	0	0	0
Public_167	0	0	0	0	0	0	0	0	1	0	0	0	0	0	1	0	0	0	0	0	0	0	0	0	0	0	0	0	0	0	0	0	0	0	0	0	0	0	0	1	0	0	0	0	0	0	0	0	0
Public_155	0	0	0	0	0	0	0	0	1	0	0	0	0	0	1	0	0	0	0	0	0	0	0	0	0	0	0	0	0	0	0	0	0	0	0	0	0	0	0	1	0	0	0	0	0	0	0	0	0
Public_159	0	0	0	1	0	0	0	0	1	0	0	0	0	0	1	0	0	0	0	0	0	0	0	0	0	0	0	0	0	0	0	0	0	0	0	0	0	0	0	1	0	0	0	0	0	0	0	0	0
Public_140	0	0	0	1	0	0	0	0	1	0	0	0	0	0	1	0	0	0	0	0	0	0	0	0	0	0	0	0	0	0	0	0	0	0	0	0	0	0	0	0	1	0	0	0	0	0	0	0	0
Public_163	0	0	0	0	0	0	0	0	1	0	0	0	0	1	0	1	0	0	1	0	0	1	0	1	1	0	0	0	0	0	0	0	0	0	0	0	0	0	0	1	0	0	0	0	0	0	0	0	0
Public_160	0	0	0	1	0	0	0	0	1	0	0	0	0	0	1	0	0	0	0	0	0	0	0	0	0	0	0	0	0	0	0	0	0	0	0	0	0	0	0	1	0	0	0	0	0	0	0	0	0
Public_162	0	0	0	1	0	0	0	0	0	0	0	0	0	0	0	0	0	0	0	0	0	0	0	0	0	0	0	0	0	0	0	0	0	0	0	0	0	0	0	1	0	0	0	0	0	0	0	0	0
Public_046	0	0	0	3	0	0	0	0	0	0	0	0	0	0	0	0	0	0	0	0	0	0	0	0	0	0	0	0	0	0	0	0	0	0	0	0	0	0	0	0	1	0	0	0	0	0	0	0	0
Public_050	0	0	0	0	0	0	0	0	1	0	0	0	0	0	1	0	0	0	0	0	0	0	0	0	0	0	0	0	0	0	0	0	0	0	0	0	0	0	0	0	1	0	0	0	0	0	0	0	0
Public_047	0	0	0	1	0	0	0	0	0	0	0	0	0	0	0	0	0	0	0	0	0	0	0	0	0	0	0	0	0	0	0	0	0	0	0	0	0	0	0	0	1	0	0	0	0	0	0	0	0
Public_048	0	0	0	0	0	0	0	0	0	0	0	0	0	0	0	0	0	0	0	0	0	0	0	0	0	0	0	0	0	0	0	0	0	0	0	0	0	0	0	0	1	0	0	0	0	0	0	0	0
Public_049	0	0	0	0	0	0	0	0	1	0	0	0	0	0	1	0	0	0	0	0	0	0	0	0	0	0	0	0	0	0	0	0	0	0	0	0	0	0	0	1	0	0	0	0	0	0	0	0	0
Public_094	0	0	0	0	0	0	0	0	1	0	0	0	0	0	1	0	0	0	0	0	0	0	0	0	0	0	0	0	0	0	0	0	0	0	0	0	0	0	0	0	1	0	0	0	0	0	0	0	0
Public_095	0	0	0	0	0	0	0	0	1	0	0	0	0	0	1	0	0	0	0	0	0	0	0	0	0	0	0	0	0	0	0	0	0	0	0	0	0	0	0	0	0	0	0	0	0	0	0	0	0
Public_093	0	0	0	0	0	0	0	0	1	0	0	0	0	0	1	0	0	0	0	0	0	0	0	0	0	0	0	0	0	0	0	0	0	0	0	0	0	0	0	0	1	0	0	0	0	0	0	0	0
Public_064	0	0	0	1	0	0	0	0	1	0	0	0	0	0	1	0	0	0	0	0	0	0	0	0	0	0	0	0	0	0	0	0	0	0	0	0	0	0	0	1	0	0	0	0	0	0	0	0	0
Public_033	0	0	0	0	0	0	0	0	0	0	0	0	0	0	0	0	0	0	0	0	0	0	0	0	0	0	0	0	0	0	0	0	0	0	0	0	0	0	0	0	0	0	0	0	0	0	0	0	0
Public_034	0	0	0	0	0	0	0	0	0	0	0	0	0	0	0	0	0	0	0	0	0	0	0	0	0	0	0	0	0	0	0	0	0	0	0	0	0	0	0	0	0	0	0	0	0	0	0	0	0
Public_035	0	0	0	0	0	0	0	0	0	0	0	0	0	0	0	0	0	0	0	0	0	0	0	0	0	0	0	0	0	0	0	0	0	0	0	0	0	0	0	0	0	0	0	0	0	0	0	0	0
Public_037	0	0	0	0	0	0	0	0	0	0	0	0	0	0	0	0	0	0	0	0	0	0	0	0	0	0	0	0	0	0	0	0	0	0	0	0	0	0	0	0	0	0	0	0	0	0	0	0	0
Public_036	0	0	0	0	0	0	0	0	0	0	0	0	0	0	0	0	0	0	0	0	0	0	0	0	0	0	0	0	0	0	0	0	0	0	0	0	0	0	0	0	0	0	0	0	0	0	0	0	0
Public_152	0	0	0	0	0	0	0	0	0	0	0	0	0	0	0	0	0	0	0	0	0	0	0	0	0	0	0	0	0	0	0	0	0	0	0	0	0	0	0	0	0	0	0	0	0	0	0	0	0
Public_065	1	0	0	2	1	0	0	0	2	0	0	0	0	0	1	0	0	0	0	0	0	0	0	0	0	0	0	0	0	0	0	0	0	0	0	0	0	0	0	2	0	0	0	0	0	0	0	0	0
Public_066	0	0	0	0	0	0	0	0	1	0	0	0	0	0	0	0	0	0	0	0	0	0	0	0	0	0	0	0	0	0	0	0	0	0	0	0	0	0	0	0	0	0	0	0	0	0	0	0	0
Public_096	0	0	0	0	0	0	0	0	0	0	0	0	0	1	0	1	0	0	0	0	0	1	0	0	0	0	0	0	0	0	0	0	0	0	0	0	0	0	0	0	0	0	0	1	0	0	0	0	0
Public_098	0	0	0	0	0	0	0	0	0	0	0	0	0	1	0	1	0	0	0	0	0	1	0	0	0	0	0	0	0	0	0	0	0	0	0	0	0	0	1	0	0	0	0	0	0	0	0	0	0
Public_097	0	0	0	0	0	0	0	0	0	0	0	0	0	1	0	1	0	0	0	0	0	1	0	0	0	0	0	0	0	0	0	0	0	0	0	0	0	0	0	0	0	0	0	1	0	0	0	0	0
Public_099	0	0	0	0	0	0	0	0	0	0	0	0	0	1	0	1	0	0	0	0	0	1	0	0	0	0	0	0	0	0	0	0	0	0	0	0	0	0	1	0	0	0	0	0	0	0	0	0	0
Public_085	0	0	0	0	0	0	0	0	0	0	0	0	0	1	0	1	0	0	0	0	0	1	0	0	0	0	0	0	0	0	0	0	0	0	0	0	0	0	0	0	1	0	0	0	0	0	0	0	0
Public_084	0	0	0	0	0	0	0	0	0	0	0	0	0	1	0	1	0	0	0	0	0	1	0	0	0	0	0	0	0	0	0	0	0	0	0	0	0	0	0	0	1	0	0	0	0	0	0	0	0
Public_086	0	0	0	0	0	0	0	0	0	0	0	0	0	1	0	1	0	0	0	0	0	1	0	0	0	0	0	0	0	0	0	0	0	0	0	0	0	0	0	0	0	0	0	0	0	0	1	0	0
Public_087	0	0	0	0	0	0	0	0	0	0	0	0	0	1	0	1	0	0	0	0	0	1	0	0	0	0	0	0	0	0	0	0	0	0	0	0	0	0	0	0	0	1	0	0	0	0	0	0	0
Public_088	0	0	0	0	0	0	0	0	0	0	0	0	0	1	0	1	0	0	0	0	0	1	0	0	0	0	0	0	0	0	0	0	0	0	0	0	0	0	0	0	0	1	0	0	0	0	0	0	0
Public_083	0	0	0	1	0	0	0	0	0	0	0	0	0	0	1	0	0	0	0	0	0	0	0	0	0	0	0	0	0	0	0	0	0	0	0	0	0	0	0	1	0	0	0	0	0	0	0	0	0
Public_089	0	0	0	0	0	0	0	0	0	0	0	0	0	0	0	0	0	0	0	0	0	0	0	0	0	0	0	0	0	0	0	0	0	0	0	0	0	0	1	0	0	0	0	0	0	0	0	0	0
Public_092	0	0	0	0	0	0	0	0	0	0	0	0	0	0	0	0	0	0	0	0	0	0	0	0	0	0	0	0	0	0	0	0	0	0	0	0	0	0	1	0	0	0	0	0	0	0	0	0	0
Public_090	0	0	0	0	0	0	0	0	0	0	0	0	0	0	0	0	0	0	0	0	0	0	0	0	0	0	0	0	0	0	0	0	0	0	0	0	1	0	0	0	0	0	0	0	0	0	0	0	0
Public_091	0	0	0	0	0	0	0	0	0	0	0	0	0	0	0	0	0	0	0	0	0	0	0	0	0	0	0	0	0	0	0	0	0	0	0	0	0	0	1	0	0	0	0	0	0	0	0	0	0
Public_005	0	1	0	0	0	0	0	0	1	0	0	0	0	0	1	1	0	0	0	0	0	1	0	0	0	0	1	0	0	0	0	0	0	0	0	0	1	0	0	0	0	0	0	0	0	0	0	0	0
Public_102	0	0	0	1	0	0	0	0	0	0	0	0	0	0	0	0	0	0	0	0	0	0	0	0	0	0	0	0	0	0	0	0	0	0	0	0	0	0	0	0	0	0	0	0	0	1	0	0	0
Public_103	0	0	0	1	0	0	0	0	0	0	0	0	0	0	0	0	0	0	0	0	0	0	0	0	0	0	0	0	0	0	0	0	0	0	0	0	0	0	0	0	0	0	0	0	0	1	0	0	0
Public_101	0	0	0	1	0	0	0	0	0	0	0	0	0	0	0	0	0	0	0	0	0	0	0	0	0	0	0	0	0	0	0	0	0	0	0	0	0	0	0	0	0	0	0	0	0	1	0	0	0
Public_100	0	0	0	1	0	0	0	0	0	0	0	0	0	0	0	0	0	0	0	0	0	0	0	0	0	0	0	0	0	0	0	0	0	0	0	0	0	0	0	0	0	0	0	0	0	1	0	0	0
Public_111	0	0	0	0	0	0	0	0	0	0	0	0	0	0	0	0	0	0	0	0	0	0	0	0	0	0	0	0	0	0	0	0	1	0	0	0	0	0	0	0	0	0	1	0	0	0	0	1	0
Public_113	0	0	0	0	0	0	0	0	0	0	0	0	0	0	0	0	0	0	0	0	0	0	0	0	0	0	0	0	0	0	0	0	1	0	0	0	0	0	0	0	0	0	0	0	0	0	0	1	0
Public_112	0	0	0	0	0	0	0	0	0	0	0	0	0	0	0	0	0	0	0	0	0	0	0	0	0	0	0	0	0	0	0	0	1	0	0	0	0	0	0	0	0	0	1	0	0	0	0	1	0
Public_109	0	0	0	0	0	0	0	0	0	0	0	0	0	0	0	0	0	0	0	0	0	0	0	0	0	0	0	0	0	0	0	0	1	0	0	0	0	0	0	0	0	0	1	0	0	0	0	1	0
Public_073	0	0	0	0	0	0	0	0	1	0	0	0	0	0	0	0	0	0	0	0	0	0	0	0	0	0	0	0	0	0	0	0	1	0	0	0	1	0	0	0	0	0	0	0	0	0	0	1	0
Public_007	0	0	0	0	0	0	0	0	1	0	0	0	0	0	0	0	0	0	0	0	0	0	0	0	0	0	0	0	0	0	0	0	1	0	0	0	1	0	0	0	0	0	0	0	0	0	0	1	0
Public_013	0	0	0	0	0	0	0	0	0	0	0	0	0	0	0	0	0	0	0	0	0	0	0	0	0	0	0	0	0	0	0	0	1	0	0	0	1	0	0	0	0	0	0	0	0	0	0	1	0
Public_052	0	0	0	0	0	0	0	0	1	0	0	0	0	0	0	0	0	0	0	0	0	0	0	0	0	0	0	0	0	0	0	0	0	0	0	0	0	0	0	0	0	0	0	0	0	0	0	0	0
Public_106	0	0	0	0	0	0	0	0	1	0	0	0	0	0	0	0	0	0	0	0	0	0	0	0	0	0	0	0	0	0	0	0	1	0	0	0	0	0	0	0	0	0	0	0	0	1	0	1	0
Public_110	0	0	0	0	0	0	0	0	1	0	0	0	0	0	0	0	0	0	0	0	0	0	0	0	0	0	0	0	0	0	0	0	1	0	0	0	0	0	0	0	0	0	0	0	0	1	0	1	0
Public_107	0	0	0	0	0	0	0	0	1	0	0	0	0	0	0	0	0	0	0	0	0	0	0	0	0	0	0	0	0	0	0	0	1	0	0	0	0	0	0	0	0	0	0	0	0	1	0	1	0
Public_054	0	0	0	0	0	0	0	0	1	0	0	0	0	0	0	0	0	0	0	0	0	0	0	0	0	0	0	0	0	0	0	0	0	0	0	0	0	0	0	0	0	0	0	0	0	0	0	0	0
Public_074	0	0	0	0	0	0	0	0	1	0	0	0	0	0	0	0	0	0	0	0	0	0	0	0	0	0	0	0	0	0	0	0	1	0	0	0	1	0	0	0	0	0	0	0	0	0	0	1	0
Public_071	0	0	0	0	0	0	0	0	1	0	0	0	0	0	0	0	0	0	0	0	0	0	0	0	0	0	0	0	0	0	0	0	1	0	0	0	1	0	0	0	0	0	0	0	0	0	0	1	0
Public_076	0	0	0	0	0	0	0	0	1	0	0	0	0	0	0	0	0	0	0	0	0	0	0	0	0	0	0	0	0	0	0	0	1	0	0	0	1	0	0	0	0	0	0	0	0	0	0	1	0
Public_078	0	0	0	0	0	0	0	0	1	0	0	0	0	0	0	0	0	0	0	0	0	0	0	0	0	0	0	0	0	0	0	0	1	0	0	0	1	0	0	0	0	0	0	0	0	0	0	1	0
Public_077	0	0	0	0	0	0	0	0	1	0	0	0	0	0	0	0	0	0	0	0	0	0	0	0	0	0	0	0	0	0	0	0	1	0	0	0	1	0	0	0	0	0	0	0	0	0	0	1	0
Public_067	0	0	0	0	0	0	0	0	0	0	0	0	0	0	0	0	0	0	0	0	0	0	0	0	0	0	0	0	0	0	0	0	0	0	0	0	1	0	0	0	0	0	0	0	0	0	0	1	0
Public_104	0	0	0	0	0	0	0	0	0	0	0	0	0	0	0	0	0	0	0	0	0	0	0	0	0	0	0	0	0	0	0	0	0	0	0	0	1	0	0	0	0	0	0	0	0	0	0	1	0
Public_019	0	0	0	0	0	0	0	0	1	0	0	0	0	0	0	0	0	0	0	0	0	0	0	0	0	0	0	0	0	0	0	0	0	0	0	0	0	0	0	0	0	0	0	0	0	0	0	0	0
Public_072	0	0	0	0	0	0	0	0	1	0	0	0	0	0	0	0	0	0	0	0	0	0	0	0	0	0	0	0	0	0	0	0	1	0	0	0	1	0	0	0	0	0	0	0	0	0	0	1	0
Public_010	0	0	0	0	0	0	0	0	0	0	0	0	0	0	0	0	0	0	0	0	0	0	0	0	0	0	0	0	0	0	0	0	1	0	0	0	1	0	0	0	0	0	0	0	0	0	0	1	0
Public_061	0	0	0	0	0	0	0	0	0	0	0	0	0	0	0	0	0	0	0	0	0	0	0	0	0	0	0	0	0	0	0	0	1	0	0	0	0	0	0	0	0	0	1	0	0	0	0	1	0
Public_056	0	0	0	0	0	0	0	0	0	0	0	0	0	0	0	0	0	0	0	0	0	0	0	0	0	0	0	0	0	0	0	0	1	0	0	0	0	0	0	0	0	0	0	0	0	0	0	1	0
Public_060	0	0	0	0	0	0	0	0	0	0	0	0	0	0	0	0	0	0	0	0	0	0	0	0	0	0	0	0	0	0	0	0	1	0	0	0	0	0	0	0	0	0	0	0	0	0	0	1	0
KPN301	0	0	0	0	0	0	0	0	1	0	0	1	0	0	0	0	0	0	0	0	0	0	0	0	0	0	0	0	0	0	0	0	1	0	0	0	1	0	0	0	0	0	0	0	0	0	0	1	1
Public_150	0	0	0	0	0	0	0	0	1	0	0	0	0	0	0	0	0	0	0	0	0	0	0	0	0	0	0	0	0	0	0	0	0	0	0	0	0	0	0	0	0	0	0	0	0	0	0	0	0
Public_151	0	0	0	0	0	0	0	0	1	0	0	0	0	0	0	0	0	0	0	0	0	0	0	0	0	0	0	0	0	0	0	0	0	0	0	0	0	0	0	0	0	0	0	0	0	0	0	0	0
KPN538	0	0	0	0	1	0	0	0	0	0	0	0	0	0	0	0	0	0	0	0	0	0	0	0	0	0	0	0	0	0	0	0	0	0	0	0	0	0	0	0	0	0	0	0	0	0	0	0	0
Public_122	0	0	0	0	0	0	0	0	0	0	0	0	0	0	0	1	0	0	0	0	0	1	0	0	0	0	0	0	0	0	0	0	0	0	0	0	1	0	0	0	0	0	0	0	0	0	0	0	0
Public_008	0	0	0	0	0	0	0	0	1	0	0	0	0	0	0	0	0	0	0	0	0	0	0	0	0	0	0	0	0	0	0	0	1	0	0	0	1	0	0	0	0	0	0	0	0	0	0	0	0
Public_058	0	0	0	0	0	0	0	0	1	0	0	0	0	0	0	0	0	0	0	0	0	0	0	0	0	0	0	0	0	0	0	0	0	0	0	0	1	0	0	0	0	0	0	0	0	0	0	0	0
Public_108	0	0	0	0	0	0	0	0	0	0	0	0	0	0	1	1	0	0	0	0	0	1	0	0	0	0	0	0	0	0	1	0	0	0	0	0	0	0	0	0	0	0	0	0	0	0	0	0	0
Public_011	0	1	0	0	0	0	0	0	1	0	0	0	0	0	0	0	0	0	0	0	0	0	1	0	0	0	0	0	0	0	0	0	0	1	0	0	1	0	0	0	0	0	0	0	0	0	0	0	0
Public_070	0	0	0	0	0	0	0	0	1	0	0	0	0	0	0	0	0	0	0	0	0	0	0	0	0	0	0	0	0	0	0	0	1	0	0	0	1	0	0	0	0	0	0	0	0	0	0	0	0
Public_079	0	0	0	0	0	0	0	0	0	0	0	0	0	0	0	0	0	0	0	0	0	0	0	0	0	0	0	0	0	0	0	0	1	0	0	0	1	0	0	0	0	0	0	0	0	0	0	0	0
Public_014	0	0	0	0	0	0	0	0	0	0	0	0	0	0	0	0	0	0	0	0	0	0	0	0	0	0	0	0	0	0	0	0	0	0	0	0	1	0	0	0	0	0	0	0	0	0	0	0	0
Public_015	0	0	0	0	0	0	0	0	0	0	0	0	0	0	0	0	0	0	0	0	0	0	0	0	0	0	0	0	0	0	0	0	1	0	0	0	1	0	0	0	0	0	0	0	0	0	0	0	0
Public_012	0	0	0	0	0	0	0	0	0	0	0	0	0	0	0	0	0	0	0	0	0	0	0	0	0	0	0	0	0	0	0	0	1	0	0	0	1	0	0	0	0	0	0	0	0	0	0	0	0
ws_xxy003	0	0	0	0	0	0	0	0	0	0	0	0	0	0	0	0	0	0	0	0	0	0	0	0	0	0	0	0	0	0	0	0	1	0	0	0	0	0	0	0	0	0	0	0	0	0	0	1	0
ws_xxy008	0	0	0	0	0	0	0	0	0	0	0	0	0	0	0	0	0	0	0	0	0	0	0	0	0	0	0	0	0	0	0	0	1	0	0	0	0	0	0	0	0	0	0	0	0	0	0	1	0
ws_xxy002	0	0	0	0	0	0	0	0	0	0	0	0	0	0	0	0	0	0	0	0	0	0	0	0	0	0	0	0	0	0	0	0	1	0	0	0	0	0	0	0	0	0	0	0	0	0	0	1	0
KPN504	0	0	0	0	0	0	0	0	0	0	0	0	1	0	0	0	0	0	0	0	0	0	0	0	0	0	0	0	0	0	0	0	1	0	0	0	1	0	0	0	0	0	0	0	0	0	0	0	0
Public_053	0	0	0	0	0	0	0	0	0	0	0	0	0	0	0	0	0	0	0	0	0	0	0	0	0	0	0	0	0	0	0	0	0	0	0	0	0	0	0	0	0	0	0	0	0	0	0	0	0
Public_126	0	1	0	0	0	0	0	0	0	0	0	0	0	0	1	0	0	0	0	0	0	0	0	0	0	0	0	0	0	0	0	0	0	0	0	0	0	0	0	0	0	0	0	0	0	0	0	1	0
Public_069	0	0	0	0	0	0	0	0	1	0	0	0	0	0	0	0	0	0	0	0	0	0	0	0	0	0	0	0	0	0	0	0	0	0	0	0	1	0	0	0	0	0	0	0	0	0	0	0	0
Public_016	0	0	0	0	1	0	0	1	1	0	0	0	0	0	0	0	0	0	0	0	0	0	0	1	0	0	0	1	0	0	0	0	1	0	0	0	1	0	0	0	0	0	1	0	0	0	0	0	0
Public_075	0	0	0	0	1	0	0	1	1	0	0	0	0	0	0	0	0	0	0	0	0	0	0	1	0	0	0	1	0	0	0	0	0	0	0	0	0	0	0	0	0	0	1	0	0	0	0	0	0
KPN557	0	0	0	0	1	0	0	1	1	0	0	0	0	0	1	0	0	0	0	0	0	0	0	1	0	0	0	0	0	0	0	0	0	0	0	0	0	0	0	0	0	0	0	0	0	0	0	0	0
KPN223	0	0	0	0	0	0	0	0	0	0	0	0	0	0	0	0	0	0	0	0	0	0	0	0	0	0	0	0	0	0	0	0	0	0	0	0	1	0	0	0	0	0	0	0	0	0	0	1	1
Public_057	0	1	0	0	0	0	0	0	1	0	0	0	0	0	0	1	0	0	0	0	0	1	0	0	0	0	0	0	0	0	0	0	0	0	0	0	1	0	0	0	0	0	0	0	0	0	0	1	0
Public_174	0	1	0	1	0	0	0	0	0	0	0	0	0	1	0	0	0	0	0	0	0	0	0	0	0	0	0	0	0	0	0	0	0	0	0	0	0	0	0	2	0	0	0	0	0	0	0	0	0
KPN522	0	0	0	0	1	0	0	0	1	0	0	0	0	0	0	0	0	0	0	0	0	0	0	0	0	0	0	0	1	0	0	0	0	0	0	0	0	0	0	0	0	0	0	0	0	0	0	0	0
KPN636	0	0	0	0	1	0	0	0	1	0	0	0	0	0	0	0	0	0	0	0	0	0	0	0	0	0	0	0	1	0	0	0	0	0	0	0	0	0	0	0	0	0	0	0	0	0	0	0	0
Public_002	1	0	0	0	0	0	0	0	1	0	0	0	0	0	0	0	0	0	0	0	0	0	0	0	0	0	0	0	1	0	0	0	0	0	0	0	1	0	0	0	0	0	0	0	0	0	0	1	0
KPN759	0	0	0	0	1	0	0	1	1	0	0	0	0	0	1	0	0	0	0	0	0	0	0	1	0	0	0	0	0	1	0	0	0	0	0	0	0	0	0	0	0	0	0	0	0	0	0	0	0
Public_006	1	0	0	0	1	0	0	0	0	0	0	0	0	0	0	1	0	0	0	0	0	1	0	0	0	0	0	0	1	0	0	0	0	0	0	0	0	0	0	0	0	0	1	0	0	0	0	0	0
Public_192	1	0	0	0	1	0	0	0	1	0	0	0	0	0	0	1	0	0	0	0	0	1	0	0	0	0	0	0	1	0	0	0	0	0	0	0	0	0	0	0	0	0	0	0	0	0	0	0	0
Public_020	0	0	0	1	0	0	0	0	0	0	0	0	0	1	1	0	0	0	0	0	0	0	0	0	0	0	0	0	0	0	0	0	0	0	0	0	0	0	0	1	0	0	0	0	0	0	0	0	0
Public_021	0	0	0	1	0	0	0	0	1	0	0	0	0	1	1	0	0	0	0	0	0	0	0	0	0	0	0	0	0	0	0	0	0	0	0	0	0	0	0	0	1	0	0	0	0	0	0	0	0
Public_004	0	0	0	0	0	0	0	0	0	0	0	0	0	0	0	0	0	0	0	0	0	0	0	0	0	0	0	0	0	0	0	0	0	0	0	0	0	0	0	0	0	0	1	0	0	0	0	0	0
KPN650	0	0	0	0	0	0	0	0	1	0	0	0	0	0	0	0	0	0	0	0	0	0	0	0	0	0	0	0	0	0	0	0	0	0	0	0	0	0	0	0	0	0	0	0	0	0	0	0	0
Public_017	0	0	0	0	0	0	0	0	0	0	0	0	0	0	0	0	0	0	0	0	0	0	0	0	0	0	0	0	0	0	0	0	0	0	0	0	0	0	0	0	0	0	0	0	0	0	0	0	0
Public_018	0	0	0	0	0	0	0	0	0	0	0	0	0	0	0	0	0	0	0	0	0	0	0	0	0	0	0	0	0	0	0	0	0	0	0	0	0	0	0	0	0	0	0	0	0	0	0	0	0
KPN744	1	0	0	0	1	0	0	1	0	0	0	0	0	0	0	1	0	0	0	0	0	1	0	1	0	0	0	0	1	0	0	0	0	0	0	0	0	0	0	0	0	0	0	0	0	0	0	0	1
KPN733	0	0	0	0	0	0	0	0	0	0	1	0	0	0	0	1	0	0	0	0	0	1	0	0	0	0	0	0	0	0	0	1	0	0	0	0	0	0	0	0	0	0	0	0	0	0	0	0	1
Public_121	0	0	0	0	0	0	0	0	0	0	0	0	0	0	0	0	0	0	0	0	0	0	0	0	0	0	0	0	0	0	0	0	0	0	0	0	0	0	0	0	0	0	0	0	0	0	0	0	0
KPN611	0	0	0	0	0	0	0	0	0	0	0	0	0	0	0	0	0	0	0	0	0	0	0	0	0	0	0	0	0	0	0	0	0	0	0	0	0	0	0	0	0	0	0	0	0	0	0	0	0
ws_xxy033	0	1	0	0	0	0	0	0	0	0	0	0	0	0	0	0	0	0	0	0	0	0	0	0	0	0	1	0	0	0	0	0	0	0	0	0	0	0	0	0	0	0	0	0	0	0	0	1	0
KPN707	0	0	0	0	0	0	0	0	0	0	0	0	0	0	0	1	0	0	0	0	0	1	0	0	0	0	0	0	1	0	0	0	0	0	0	0	0	0	0	0	0	0	0	0	0	0	0	0	0
ws_xxy012	0	1	0	0	1	0	0	1	0	0	0	0	0	0	1	0	0	0	0	0	0	0	0	1	0	0	0	0	0	0	0	1	0	0	0	0	0	0	0	0	0	0	0	0	0	0	0	0	0
Public_127	0	0	0	0	1	0	0	0	0	0	0	0	0	0	0	1	0	0	0	0	0	1	0	0	0	0	0	0	1	0	0	0	0	0	0	0	0	0	0	1	0	0	0	0	0	0	0	0	0
KPN811	0	1	0	0	1	0	0	0	0	0	0	0	0	0	1	0	0	0	0	0	0	0	0	1	0	0	0	0	0	0	0	0	0	0	0	1	0	0	0	0	0	0	0	0	0	0	0	0	0
KPN635	0	1	0	0	0	0	0	0	0	0	0	0	0	0	0	1	0	0	0	0	0	1	0	0	0	0	1	0	0	0	0	0	0	0	0	0	0	0	0	0	0	0	0	0	0	0	0	0	1
Public_001	0	1	0	0	0	0	0	0	0	0	0	0	0	0	0	0	0	0	0	0	0	0	0	0	0	0	0	0	0	0	0	0	0	0	0	0	0	0	0	0	0	0	0	0	0	0	0	0	0
Public_105	0	1	0	0	1	0	0	0	0	0	0	0	0	0	0	0	0	0	0	0	0	0	0	0	0	0	0	0	1	0	0	0	0	0	0	0	1	0	0	0	0	0	0	0	0	0	0	1	0
Public_059	0	1	0	0	1	0	0	0	0	0	0	0	0	0	0	0	0	0	0	0	0	0	0	0	0	0	0	0	0	0	0	0	0	0	0	0	0	0	0	0	0	0	0	0	0	0	0	1	0
Public_009	0	1	0	0	0	0	0	0	0	0	0	0	0	0	0	0	0	0	0	0	0	0	1	0	0	0	0	0	0	0	0	0	0	1	0	0	1	0	0	0	0	0	0	0	0	0	0	0	0
Public_173	0	0	0	1	0	0	0	0	0	0	0	0	0	0	0	0	0	0	0	0	0	0	0	0	0	1	0	0	1	0	0	0	0	0	0	0	0	0	0	0	0	0	0	0	0	0	0	0	1
Public_194	1	1	0	0	2	0	0	0	1	0	0	0	0	1	1	1	0	0	0	0	0	1	0	2	0	0	0	0	1	0	0	0	0	1	0	0	0	0	0	0	0	0	0	0	0	0	0	0	1
Public_180	0	0	0	0	1	0	0	0	1	0	0	0	0	1	0	1	0	0	0	0	0	1	1	0	0	0	0	0	1	0	0	0	0	0	0	0	0	0	0	0	0	0	0	0	0	0	0	0	1
Public_201	0	0	0	0	1	0	0	0	1	0	0	0	0	0	0	0	1	0	0	0	0	0	1	0	0	0	0	0	1	0	0	0	0	0	0	0	0	0	0	0	0	0	0	0	0	0	0	0	1
Public_149	0	0	0	0	1	0	0	0	0	0	0	0	0	0	0	0	0	0	0	0	0	0	0	0	0	0	0	0	0	0	0	0	0	0	0	0	0	0	0	0	0	0	0	0	0	0	0	0	0
Public_123	0	0	0	0	0	0	0	0	0	0	0	0	0	0	0	0	0	0	0	0	0	0	0	0	0	0	0	0	0	0	0	0	0	0	0	0	0	0	0	0	0	0	0	0	0	0	0	0	0
Public_125	0	0	0	0	0	0	0	0	0	0	0	0	0	0	0	0	0	0	0	0	0	0	0	0	0	0	0	0	0	0	0	0	0	0	0	0	0	0	0	0	0	0	0	0	0	0	0	0	0
Public_124	0	0	0	0	0	0	0	0	0	0	0	0	0	0	0	0	0	0	0	0	0	0	0	0	0	0	0	0	0	0	0	0	0	0	0	0	0	0	0	0	0	0	0	0	0	0	0	0	0
Public_062	0	0	0	0	0	0	0	0	0	0	0	0	0	0	0	0	0	0	0	0	0	0	0	0	0	0	0	0	0	0	0	0	0	0	0	0	0	0	0	0	0	0	0	0	0	0	0	0	0
Public_189	0	0	0	0	0	0	0	0	0	0	0	0	0	0	0	0	0	0	0	0	0	0	0	0	0	0	0	0	0	0	0	0	0	0	0	0	0	0	0	0	0	0	0	0	0	0	0	0	0
Public_197	0	0	0	1	0	0	0	0	0	0	0	0	0	1	0	1	0	0	0	0	0	0	0	0	0	0	0	1	1	0	0	0	0	0	0	0	0	0	0	0	0	0	0	0	0	0	0	0	1
Public_158	0	0	0	0	0	0	0	0	0	0	0	0	0	0	0	0	0	0	0	0	0	0	1	0	0	0	0	0	0	0	0	0	0	0	0	0	0	0	0	1	0	0	0	0	0	0	0	0	0
Public_161	0	0	0	0	0	0	0	0	0	0	0	0	0	0	0	0	0	0	0	0	0	0	0	0	0	0	0	0	0	0	0	0	0	0	0	0	0	0	0	1	0	0	0	0	0	0	0	0	0
Public_172	0	0	0	0	0	0	0	0	0	0	0	0	0	0	0	0	0	0	0	0	0	0	0	0	0	0	0	0	0	0	0	0	0	0	0	0	0	0	0	0	0	0	0	0	1	0	0	0	0
Public_051	0	0	0	0	0	0	0	0	0	0	0	0	0	0	0	0	0	0	0	0	0	0	0	0	0	0	0	0	0	0	0	0	0	0	0	0	0	0	0	0	1	0	0	0	0	0	0	0	0
Public_165	0	0	0	0	0	0	0	0	0	0	0	0	0	0	0	0	0	0	0	0	0	0	1	0	0	0	0	0	0	0	0	0	0	0	0	0	0	0	0	1	0	0	0	0	0	0	0	0	0
Public_041	0	0	0	0	0	0	0	0	0	0	0	0	0	0	0	0	0	0	0	0	0	0	1	0	0	0	0	0	0	0	0	0	0	0	0	0	0	0	0	0	1	0	0	0	0	0	0	0	0
Public_032	0	0	0	0	0	0	0	0	0	0	0	0	0	0	0	0	0	0	0	0	0	0	1	0	0	0	0	0	0	0	0	0	0	0	0	0	0	0	0	3	0	0	0	0	0	0	0	0	0
Public_191	0	0	0	0	0	0	0	0	0	0	0	0	0	1	0	0	0	0	0	1	0	0	1	0	0	0	0	0	0	0	0	0	0	0	0	0	0	0	0	0	0	0	0	0	0	0	0	0	0
Public_190	0	0	0	1	0	0	0	0	0	0	0	0	0	1	0	1	1	0	1	0	0	1	0	0	0	0	0	1	1	0	0	0	0	0	0	0	0	0	0	0	0	0	0	0	0	0	0	0	1
Public_120	0	0	0	0	0	0	0	0	0	0	0	0	0	0	0	0	0	0	0	0	0	0	0	0	0	0	0	0	0	0	0	0	0	0	0	0	0	0	0	0	0	0	0	0	0	0	0	0	0
Public_199	0	0	0	0	0	0	0	0	1	0	0	0	0	0	0	0	0	0	0	0	0	0	0	1	0	0	0	0	1	0	0	0	0	0	0	0	0	0	0	0	0	0	0	0	0	0	0	0	1
KPN703	0	0	0	0	0	0	0	0	0	0	1	0	0	0	1	0	0	0	0	0	0	0	0	0	0	0	0	0	1	0	0	0	0	0	0	0	0	0	0	0	0	0	0	0	0	0	0	0	0
KPN704	0	0	0	0	0	0	0	0	0	0	1	0	0	0	1	0	0	0	0	0	0	0	0	0	0	0	0	0	1	0	0	0	0	0	0	0	0	0	0	0	0	0	0	0	0	0	0	0	0
KPN706	0	0	0	0	0	0	0	0	0	0	0	0	0	0	0	0	0	0	0	0	0	0	0	0	0	0	0	0	1	0	0	0	0	0	0	0	0	0	0	0	0	0	0	0	0	0	0	0	0
KPN730	0	0	0	0	0	0	0	1	0	0	1	0	0	0	1	0	0	0	0	0	0	0	0	1	0	0	0	0	0	0	0	0	0	1	0	0	0	0	0	0	0	0	0	0	0	0	0	0	0
KPN774	0	0	0	0	0	0	0	0	0	0	1	0	0	0	1	0	0	0	0	0	0	0	0	0	0	0	0	0	0	0	0	0	0	0	0	0	0	0	0	0	0	0	0	0	0	0	0	0	0
KPN510	0	0	0	0	0	0	0	0	0	0	1	0	0	0	1	0	0	0	0	0	0	0	0	0	0	0	0	0	0	0	0	0	0	0	0	0	0	0	0	0	0	0	0	0	0	0	0	0	0
KPN713	0	0	0	0	0	0	0	0	0	0	1	0	0	0	1	0	0	0	0	0	0	0	0	0	0	0	0	0	0	0	0	0	0	0	0	0	0	0	0	0	0	0	0	0	0	0	0	0	0
KPN511	0	0	0	0	0	0	0	0	0	0	1	0	0	0	1	0	0	0	0	0	0	0	0	0	0	0	0	0	0	0	0	0	0	0	0	0	0	0	0	0	0	0	0	0	0	0	0	0	0
KPN583	0	0	0	0	0	0	0	0	0	0	1	0	0	0	1	0	0	0	0	0	0	0	0	0	0	0	0	0	0	0	0	0	0	0	0	0	0	0	0	0	0	0	0	0	0	0	0	0	0
KPN584	0	0	0	0	0	0	0	0	0	0	1	0	0	0	1	0	0	0	0	0	0	0	0	0	0	0	0	0	0	0	0	0	0	0	0	0	0	0	0	0	0	0	0	0	0	0	0	0	0
KPN521	0	0	0	0	0	0	0	0	0	0	1	0	0	0	0	0	0	0	0	0	0	0	0	0	0	0	0	0	0	0	0	0	0	0	0	0	0	0	0	0	0	0	0	0	0	0	0	0	0
KPN705	0	0	0	0	0	0	0	0	0	0	1	0	0	0	1	0	0	0	0	0	0	0	0	0	0	0	0	0	0	0	0	0	0	0	0	0	0	0	0	0	0	0	0	0	0	0	0	0	0
KPN771	0	0	0	0	0	0	0	0	0	0	0	0	0	0	0	0	0	0	0	0	0	0	0	0	0	0	0	0	0	0	0	0	0	0	0	0	0	0	0	0	0	0	0	0	0	0	0	0	0
Public_195	0	0	0	0	0	0	0	1	0	0	0	0	0	0	0	0	0	0	0	0	0	0	0	1	0	0	0	0	1	0	0	0	0	0	1	0	0	0	0	0	0	0	0	0	0	0	0	0	1
Public_171	0	0	0	0	0	0	0	0	0	0	0	0	0	0	0	0	0	0	0	0	0	0	0	0	0	0	0	0	0	0	0	0	0	0	0	0	0	1	0	0	0	0	0	0	0	0	0	0	0
ws_xxy009	0	0	0	0	0	0	0	0	0	0	0	0	0	0	0	1	0	0	0	0	0	1	0	0	0	0	0	0	0	0	0	0	0	0	0	1	0	0	0	0	0	0	0	0	0	0	0	0	0
Public_042	0	0	0	0	0	0	0	0	0	0	0	0	0	0	0	0	0	0	0	0	0	0	0	0	0	0	0	0	0	0	0	0	0	0	0	0	0	0	0	0	0	0	0	0	0	0	0	0	0
Public_044	0	0	0	0	0	0	0	0	0	0	0	0	0	0	0	0	0	0	0	0	0	0	0	0	0	0	0	0	1	0	0	0	0	0	0	0	0	0	0	0	0	0	0	0	0	0	0	0	0
Public_198	0	0	0	1	0	0	0	0	1	0	0	0	0	1	0	0	0	0	0	0	0	0	0	0	0	0	0	0	1	0	0	0	0	0	0	0	0	0	0	0	0	0	0	0	0	0	0	0	1
Public_003	0	0	0	0	1	0	0	0	1	0	0	0	0	0	1	0	0	0	0	0	0	0	0	0	0	0	0	0	1	0	0	0	0	0	0	0	1	0	0	0	0	0	0	0	0	0	0	0	0
Public_141	0	0	0	0	0	0	0	0	0	0	0	0	0	0	0	0	0	0	0	0	0	0	0	0	0	0	0	0	0	0	0	0	0	0	0	0	0	0	0	0	0	0	0	0	0	0	0	0	0
KPN785	0	0	0	0	0	0	0	0	0	0	0	0	0	0	1	0	0	0	0	0	0	0	0	0	0	0	0	0	0	0	0	0	0	1	0	0	0	0	0	0	0	0	0	0	0	0	0	0	0
KPN809	0	0	0	0	0	0	0	0	0	0	0	0	0	0	1	0	0	0	0	0	0	0	0	0	0	0	0	0	0	0	0	0	0	1	0	0	0	0	0	0	0	0	0	0	0	0	0	0	0
KPN789	0	0	0	0	0	0	0	0	0	0	0	0	0	0	0	0	0	0	0	0	0	0	0	0	0	0	0	0	0	0	0	0	0	0	0	0	0	0	0	0	0	0	0	0	0	0	0	0	1
Public_193	0	0	0	0	0	0	0	0	0	0	0	0	0	1	0	0	0	0	0	1	0	0	0	0	0	0	0	0	0	0	0	0	0	0	0	0	0	0	0	0	0	0	0	0	0	0	0	0	0
KPN823	0	0	1	0	1	0	0	1	1	0	0	0	0	1	1	0	0	0	0	0	1	0	0	1	0	0	1	0	0	0	0	0	0	0	0	0	0	0	0	0	0	0	0	0	0	0	0	0	0
KPN214	0	0	0	0	0	0	0	0	0	0	0	0	0	0	0	0	0	0	0	0	0	0	0	0	0	0	0	0	0	0	0	0	0	0	0	0	0	0	0	0	0	0	0	0	0	0	0	0	0
Public_187	0	0	0	0	0	0	0	0	0	0	0	0	0	0	0	0	0	0	0	0	0	0	0	0	0	0	0	0	0	0	0	0	0	0	0	0	0	0	0	0	0	0	0	0	0	0	0	0	0
Public_216	0	0	0	1	0	0	0	0	0	0	0	0	0	1	0	0	1	0	0	0	0	0	0	1	0	0	0	0	1	0	0	0	0	0	0	0	0	0	0	0	0	0	0	0	0	0	0	0	1
Public_228	0	0	0	1	0	0	0	0	0	0	0	0	0	1	0	0	1	0	0	0	0	0	1	1	0	0	0	0	1	0	0	0	0	0	0	0	0	0	0	0	0	0	0	0	0	0	0	0	1
Public_223	0	0	0	1	0	0	0	0	0	0	0	0	0	1	0	0	1	0	0	0	0	0	1	1	0	0	0	0	1	0	0	0	0	0	0	0	0	0	0	0	0	0	0	0	0	0	0	0	1
Public_224	0	0	0	1	0	0	0	0	0	0	0	0	0	1	0	0	1	0	0	0	0	0	1	1	0	0	0	0	1	0	0	0	0	0	0	0	0	0	0	0	0	0	0	0	0	0	0	0	1
Public_219	0	0	0	1	0	0	0	0	0	0	0	0	0	1	1	0	1	0	0	0	0	0	1	1	0	0	0	0	1	0	0	0	0	0	0	0	0	0	0	0	0	0	0	0	0	0	0	0	1
Public_204	0	0	0	0	1	0	0	0	0	0	0	0	0	1	1	0	1	0	0	0	0	0	1	1	0	0	0	0	1	0	0	0	0	0	0	0	0	0	0	0	0	0	0	0	0	0	0	0	1
Public_242	0	0	0	1	0	0	0	0	0	0	0	0	0	1	1	0	1	0	0	0	0	0	1	1	0	0	0	0	1	0	0	0	0	0	0	0	0	0	0	0	0	0	0	0	0	0	0	0	1
Public_210	0	0	0	1	0	0	0	0	0	0	0	0	0	1	0	0	1	0	0	0	0	0	0	1	0	0	0	0	1	0	0	0	0	0	0	0	0	0	0	0	0	0	0	0	0	0	0	0	1
Public_221	0	0	0	1	0	0	0	0	0	0	0	0	0	1	1	0	1	0	0	0	0	0	1	1	0	0	0	0	1	0	0	0	0	0	0	0	0	0	0	0	0	0	0	0	0	0	0	0	1
Public_225	0	0	0	1	0	0	0	0	0	0	0	0	0	1	1	0	1	0	0	0	0	0	0	1	0	0	0	0	1	0	0	0	0	0	0	0	0	0	0	0	0	0	0	0	0	0	0	0	1
Public_234	0	0	0	1	0	0	0	0	0	0	0	0	0	1	1	0	1	0	0	0	0	0	1	1	0	0	0	0	1	0	0	0	0	0	0	0	0	0	0	0	0	0	0	0	0	0	0	0	1
Public_237	0	0	0	0	1	0	0	0	0	0	0	0	0	1	1	0	1	0	0	0	0	0	1	1	0	0	0	0	1	0	0	0	0	0	0	0	0	0	0	0	0	0	0	0	0	0	0	0	1
Public_238	0	0	0	1	0	0	0	0	0	0	0	0	0	1	1	0	1	0	0	0	0	0	1	1	0	0	0	0	1	0	0	0	0	0	0	0	0	0	0	0	0	0	0	0	0	0	0	0	1
Public_212	0	0	0	1	0	0	0	0	0	0	0	0	0	1	1	0	1	0	0	0	0	0	1	1	0	0	0	0	1	0	0	0	0	0	0	0	0	0	0	0	0	0	0	0	0	0	0	0	1
Public_233	0	0	0	0	1	0	0	0	0	0	0	0	0	1	1	0	1	0	0	0	0	0	1	1	0	0	0	0	1	0	0	0	0	0	0	0	0	0	0	0	0	0	0	0	0	0	0	0	1
Public_203	0	0	0	0	1	0	0	0	0	0	0	0	0	1	1	0	1	0	0	0	0	0	1	1	0	0	0	0	1	0	0	0	0	0	0	0	0	0	0	0	0	0	0	0	0	0	0	0	1
Public_211	0	0	0	0	1	0	0	0	0	0	0	0	0	1	0	0	1	0	0	0	0	0	1	1	0	0	0	0	1	0	0	0	0	0	0	0	0	0	0	0	0	0	0	0	0	0	0	0	1
Public_209	0	0	0	0	1	0	0	0	0	0	0	0	0	0	0	0	1	0	0	0	0	0	1	1	0	0	0	0	1	0	0	0	0	0	0	0	0	0	0	0	0	0	0	0	0	0	0	0	1
Public_247	0	0	0	0	1	0	0	0	0	0	0	0	0	1	0	0	1	0	0	0	0	0	1	1	0	0	0	0	1	0	0	0	0	0	0	0	0	0	0	0	0	0	0	0	0	0	0	0	1
Public_200	0	0	0	0	1	0	1	0	0	0	0	0	0	0	0	0	1	0	0	0	0	0	1	1	0	0	0	0	1	0	0	0	0	0	0	0	0	0	0	0	0	0	0	0	0	0	0	0	1
Public_256	0	0	0	0	1	0	0	0	0	0	0	0	0	1	0	0	1	0	0	0	0	0	1	1	0	0	0	0	1	0	0	0	0	0	0	0	0	0	0	0	0	0	0	0	0	0	0	0	1
Public_254	0	0	0	0	1	0	0	0	0	0	0	0	0	1	0	0	1	0	0	0	0	0	1	1	0	0	0	0	1	0	0	0	0	0	0	0	0	0	0	0	0	0	0	0	0	0	0	0	1
Public_207	0	0	0	1	0	0	0	0	0	0	0	0	0	1	1	0	1	0	0	0	0	0	1	1	0	0	0	0	1	0	0	0	0	0	0	0	0	0	0	0	0	0	0	0	0	0	0	0	1
Public_213	0	0	0	1	0	0	0	0	0	0	0	0	0	1	1	0	1	0	0	0	0	0	0	1	0	0	0	0	1	0	0	0	0	0	0	0	0	0	0	0	0	0	0	0	0	0	0	0	1
Public_227	0	0	0	1	0	0	0	0	0	0	0	0	0	1	1	0	1	0	0	0	0	0	0	1	0	0	0	0	1	0	0	0	0	0	0	0	0	0	0	0	0	0	0	0	0	0	0	0	1
Public_244	0	0	0	1	0	0	0	0	0	0	0	0	0	1	1	0	1	0	0	0	0	0	1	1	0	0	0	0	1	0	0	0	0	0	0	0	0	0	0	0	0	0	0	0	0	0	0	0	1
Public_215	0	0	0	1	0	0	0	0	0	0	0	0	0	1	1	0	1	0	0	0	0	0	1	1	0	0	0	0	1	0	0	0	0	0	0	0	0	0	0	0	0	0	0	0	0	0	0	0	1
Public_222	0	0	0	1	0	0	0	0	0	0	0	0	0	1	1	0	1	0	0	0	0	0	1	1	0	0	0	0	1	0	0	0	0	0	0	0	0	0	0	0	0	0	0	0	0	0	0	0	1
Public_220	0	0	0	1	0	0	0	0	0	0	0	0	0	1	1	0	1	0	0	0	0	0	1	1	0	0	0	0	1	0	0	0	0	0	0	0	0	0	0	0	0	0	0	0	0	0	0	0	1
Public_217	0	0	0	1	0	0	0	0	0	0	0	0	0	1	1	0	1	0	0	0	0	0	1	1	0	0	0	0	1	0	0	0	0	0	0	0	0	0	0	0	0	0	0	0	0	0	0	0	1
Public_229	0	0	0	1	0	0	0	0	0	0	0	0	0	1	1	0	0	0	0	0	0	0	1	0	0	0	0	0	1	0	0	0	0	0	0	0	0	0	0	0	0	0	0	0	0	0	0	0	0
Public_239	0	0	0	0	1	0	0	0	0	0	0	0	0	1	1	0	1	0	0	0	0	0	1	1	0	0	0	0	1	0	0	0	0	0	0	0	0	0	0	0	0	0	0	0	0	0	0	0	1
Public_245	0	0	0	1	0	0	0	0	0	0	0	0	0	1	1	0	1	0	0	0	0	0	1	1	0	0	0	0	1	0	0	0	0	0	0	0	0	0	0	0	0	0	0	0	0	0	0	0	1
Public_248	0	0	0	0	1	0	0	0	0	0	0	0	0	1	1	0	1	0	0	0	0	0	1	1	0	0	0	0	1	0	0	0	0	0	0	0	0	0	0	0	0	0	0	0	0	0	0	0	1
Public_206	0	0	0	0	1	0	0	0	0	0	0	0	0	1	0	0	1	0	0	0	0	0	0	1	0	0	0	0	1	0	0	0	0	0	0	0	0	0	0	0	0	0	0	0	0	0	0	0	1
Public_241	0	0	0	0	1	0	0	0	0	0	0	0	0	1	1	0	1	0	0	0	0	0	1	1	0	0	0	0	1	0	0	0	0	0	0	0	0	0	0	0	0	0	0	0	0	0	0	0	1
Public_208	0	0	0	1	0	0	0	0	0	0	0	0	0	1	1	0	1	0	0	0	0	0	1	1	0	0	0	0	1	0	0	0	0	0	0	0	0	0	0	0	0	0	0	0	0	0	0	0	1
Public_214	0	0	0	1	0	0	0	0	0	0	0	0	0	1	1	0	1	0	0	0	0	0	1	1	0	0	0	0	1	0	0	0	0	0	0	0	0	0	0	0	0	0	0	0	0	0	0	0	1
Public_240	0	0	0	1	0	0	0	0	0	0	0	0	0	1	1	0	1	0	0	0	0	0	1	1	0	0	0	0	1	0	0	0	0	0	0	0	0	0	0	0	0	0	0	0	0	0	0	0	1
Public_243	0	0	0	1	0	0	0	0	0	0	0	0	0	1	1	0	1	0	0	0	0	0	1	1	0	0	0	0	1	0	0	0	0	0	0	0	0	0	0	0	0	0	0	0	0	0	0	0	1
Public_205	0	0	0	0	1	0	0	0	0	0	0	0	0	1	1	0	1	0	0	0	0	0	0	1	0	0	0	0	1	0	0	0	0	0	0	0	0	0	0	0	0	0	0	0	0	0	0	0	1
Public_230	0	0	0	1	0	0	0	0	0	0	0	0	0	1	1	0	1	0	0	0	0	0	1	1	0	0	0	0	1	0	0	0	0	0	0	0	0	0	0	0	0	0	0	0	0	0	0	0	1
Public_249	0	0	0	1	0	0	0	0	0	0	0	0	0	1	1	0	1	0	0	0	0	0	1	1	0	0	0	0	1	0	0	0	0	0	0	0	0	0	0	0	0	0	0	0	0	0	0	0	1
Public_231	0	0	0	1	0	0	0	0	0	0	0	0	0	1	1	0	1	0	0	0	0	0	1	1	0	0	0	0	1	0	0	0	0	0	0	0	0	0	0	0	0	0	0	0	0	0	0	0	1
Public_235	0	0	0	1	0	0	0	0	0	0	0	0	0	1	1	0	1	0	0	0	0	0	1	1	0	0	0	0	1	0	0	0	0	0	0	0	0	0	0	0	0	0	0	0	0	0	0	0	1
Public_246	0	0	0	1	0	0	0	0	0	0	0	0	0	1	1	0	1	0	0	0	0	0	1	1	0	0	0	0	1	0	0	0	0	0	0	0	0	0	0	0	0	0	0	0	0	0	0	0	1
Public_202	0	0	0	1	0	0	0	0	0	0	0	0	0	1	1	0	1	0	0	0	0	0	1	1	0	0	0	0	1	0	0	0	0	0	0	0	0	0	0	0	0	0	0	0	0	0	0	0	1
Public_236	0	0	0	1	0	0	0	0	0	0	0	0	0	1	1	0	1	0	0	0	0	0	1	1	0	0	0	0	1	0	0	0	0	0	0	0	0	0	0	0	0	0	0	0	0	0	0	0	1
Public_251	0	0	0	0	1	0	0	0	0	0	0	0	0	0	1	0	1	0	0	0	0	0	0	1	0	0	0	0	1	0	0	0	0	0	0	0	0	0	0	0	0	0	0	0	0	0	0	0	1
Public_259	0	0	0	0	0	0	0	0	0	0	0	0	0	0	1	0	0	0	0	0	0	0	0	0	0	0	0	0	1	0	0	0	0	0	0	0	0	0	0	0	0	0	0	0	0	0	0	0	0
Public_232	0	0	0	0	1	0	0	0	0	0	0	0	0	0	1	0	1	0	0	0	0	0	1	1	0	0	0	0	1	0	0	0	0	0	0	0	0	0	0	0	0	0	0	0	0	0	0	0	1
Public_257	0	0	0	0	1	0	0	0	0	0	0	0	0	0	0	0	1	0	0	0	0	0	0	1	0	0	0	0	1	0	0	0	0	0	0	0	0	0	0	0	0	0	0	0	0	0	0	0	1
Public_260	0	0	0	0	1	0	0	0	0	0	0	0	0	0	0	0	1	0	0	0	0	0	0	1	0	0	0	0	1	0	0	0	0	0	0	0	0	0	0	0	0	0	0	0	0	0	0	0	1
Public_250	0	0	0	0	1	0	0	0	0	0	0	0	0	0	1	0	1	0	0	0	0	0	1	1	0	0	0	0	1	0	0	0	0	0	0	0	0	0	0	0	0	0	0	0	0	0	0	0	1
Public_253	0	0	0	0	0	0	0	0	0	0	0	0	0	0	1	0	1	0	0	0	0	0	1	0	0	0	0	0	1	0	0	0	0	0	0	0	0	0	0	0	0	0	0	0	0	0	0	0	1
Public_252	0	0	0	0	1	0	0	0	0	0	0	0	0	0	1	0	1	0	0	0	0	0	0	1	0	0	0	0	1	0	0	0	0	0	0	0	0	0	0	0	0	0	0	0	0	0	0	0	1
Public_255	0	0	0	0	1	0	0	0	0	0	0	0	0	0	1	0	1	0	0	0	0	0	0	1	0	0	0	0	1	0	0	0	0	0	0	0	0	0	0	0	0	0	0	0	0	0	0	0	1
Public_258	0	0	0	0	0	0	0	0	0	0	0	0	0	0	1	0	0	0	0	0	0	0	1	0	0	0	0	0	1	0	0	0	0	0	0	0	0	0	0	0	0	0	0	0	0	0	0	0	0
Public_226	0	0	0	0	1	0	0	0	0	0	0	0	0	0	1	0	1	0	0	0	0	0	1	1	0	0	0	0	1	0	0	0	0	0	0	0	0	0	0	0	0	0	0	0	0	0	0	0	1
Public_218	0	0	0	0	1	0	0	0	0	0	0	0	0	0	1	0	1	0	0	0	0	0	1	1	0	0	0	0	1	0	0	0	0	0	0	0	0	0	0	0	0	0	0	0	0	0	0	0	1
Public_175	0	0	0	0	0	0	0	0	1	0	0	0	0	0	0	0	0	0	0	0	0	0	0	1	0	0	0	0	1	0	0	0	0	0	0	0	0	0	0	0	0	0	0	0	0	0	0	0	0
Public_184	0	0	0	0	0	0	0	0	1	0	0	0	0	0	0	0	0	0	0	0	0	0	0	1	0	0	0	0	1	0	0	0	0	0	0	0	0	0	0	0	0	0	0	0	0	0	0	0	0
Public_179	0	0	0	0	0	0	0	0	1	0	0	0	0	0	0	0	0	0	0	0	0	0	0	1	0	0	0	0	1	0	0	0	0	0	0	0	0	0	0	0	0	0	0	0	0	0	0	0	0
Public_185	0	0	0	0	0	0	0	0	1	0	0	0	0	0	0	0	0	0	0	0	0	0	0	1	0	0	0	0	1	0	0	0	0	0	0	0	0	0	0	0	0	0	0	0	0	0	0	0	0
Public_176	0	0	0	0	0	0	0	0	1	0	0	0	0	0	0	0	0	0	0	0	0	0	0	1	0	0	0	0	1	0	0	0	0	0	0	0	0	0	0	0	0	0	0	0	0	0	0	0	0
Public_181	0	0	0	0	0	0	0	0	1	0	0	0	0	0	0	0	0	0	0	0	0	0	0	1	0	0	0	0	1	0	0	0	0	0	0	0	0	0	0	0	0	0	0	0	0	0	0	0	0
Public_178	0	0	0	0	0	0	0	0	1	0	0	0	0	0	0	0	0	0	0	0	0	0	0	1	0	0	0	0	1	0	0	0	0	0	0	0	0	0	0	0	0	0	0	0	0	0	0	0	0
Public_186	0	0	0	0	0	0	0	0	1	0	0	0	0	0	0	0	0	0	0	0	0	0	0	1	0	0	0	0	1	0	0	0	0	0	0	0	0	0	0	0	0	0	0	0	0	0	0	0	0
Public_182	0	0	0	0	0	0	0	0	1	0	0	0	0	0	0	0	0	0	0	0	0	0	0	1	0	0	0	0	1	0	0	0	0	0	0	0	0	0	0	0	0	0	0	0	0	0	0	0	0
Public_183	0	0	0	0	0	0	0	0	1	0	0	0	0	0	0	0	0	0	0	0	0	0	0	1	0	0	0	0	1	0	0	0	0	0	0	0	0	0	0	0	0	0	0	0	0	0	0	0	0
Public_196	0	0	0	0	0	0	0	0	1	0	0	0	0	0	0	0	0	0	0	0	0	0	0	1	0	0	0	0	1	0	0	0	0	0	0	0	0	0	0	0	0	0	0	0	0	0	0	0	0
KPN821	0	1	0	0	1	0	0	1	0	0	0	0	0	0	1	1	0	0	0	0	0	1	0	1	0	0	0	0	0	0	1	0	0	0	0	0	0	0	0	0	0	0	0	0	0	0	0	0	0
ws_xxy013	0	1	0	0	0	0	0	0	0	0	1	0	0	0	0	1	0	1	0	0	0	0	0	0	0	0	0	0	0	0	0	1	0	1	0	0	0	0	0	0	0	0	0	0	0	0	0	0	0
ws_xxy014	0	1	0	0	0	0	0	0	0	0	1	0	0	0	0	1	0	1	0	0	0	0	0	0	0	0	0	0	0	0	0	1	0	1	0	0	0	0	0	0	0	0	0	0	0	0	0	0	0
Public_131	1	0	0	0	1	0	0	0	0	0	0	0	0	0	0	1	0	0	0	0	0	1	0	0	0	0	0	0	1	0	0	0	0	0	0	0	0	0	0	1	0	0	0	0	0	0	0	0	0
Public_134	1	0	0	0	1	0	0	0	0	0	0	0	0	0	0	1	0	0	0	0	0	1	0	0	0	0	0	0	1	0	0	0	0	0	0	0	0	0	0	1	0	0	0	0	0	0	0	0	0
Public_133	1	0	0	0	1	0	0	0	0	0	0	0	0	0	0	1	0	0	0	0	0	1	0	0	0	0	0	0	1	0	0	0	0	0	0	0	0	0	0	1	0	0	0	0	0	0	0	0	0
Public_138	1	0	0	0	1	0	0	0	0	0	0	0	0	0	0	1	0	0	0	0	0	1	0	0	0	0	0	0	1	0	0	0	0	0	0	0	0	0	0	0	0	0	0	0	0	0	0	0	0
Public_139	1	0	0	0	1	0	0	0	0	0	0	0	0	0	0	1	0	0	0	0	0	1	0	0	0	0	0	0	1	0	0	0	0	0	0	0	0	0	0	0	0	0	0	0	0	0	0	0	0
Public_128	1	0	0	0	1	0	0	0	0	0	0	0	0	0	0	1	0	0	0	0	0	1	0	0	0	0	0	0	1	0	0	0	0	0	0	0	0	0	0	1	0	0	0	0	0	0	0	0	0
Public_132	1	0	0	0	1	0	0	0	0	0	0	0	0	0	0	1	0	0	0	0	0	1	0	0	0	0	0	0	1	0	0	0	0	0	0	0	0	0	0	1	0	0	0	0	0	0	0	0	0
Public_137	1	0	0	0	1	0	0	0	0	0	0	0	0	0	0	1	0	0	0	0	0	1	0	0	0	0	0	0	1	0	0	0	0	0	0	0	0	0	0	0	0	0	0	0	0	0	0	0	0
Public_135	1	0	0	0	1	0	0	0	0	0	0	0	0	0	0	1	0	0	0	0	0	1	0	0	0	0	0	0	1	0	0	0	0	0	0	0	0	0	0	1	0	0	0	0	0	0	0	0	0
Public_129	1	0	0	0	1	0	0	0	0	0	0	0	0	0	0	0	0	0	0	0	0	0	0	0	0	0	0	0	0	0	0	0	0	0	0	0	0	0	0	0	0	0	0	0	0	0	0	0	0
Public_130	1	0	0	0	1	0	0	0	0	0	0	0	0	0	0	1	0	0	0	0	0	1	0	0	0	0	0	0	1	0	0	0	0	0	0	0	0	0	0	0	0	0	0	0	0	0	0	0	0
Public_045	1	0	0	0	1	0	0	0	0	0	0	0	0	0	0	1	0	0	0	0	0	1	0	0	0	0	0	0	1	0	0	0	0	0	0	0	0	0	0	1	0	0	0	0	0	0	0	0	0
Public_136	0	0	0	0	1	0	0	0	0	0	0	0	0	0	0	1	0	0	0	0	0	1	0	0	0	0	0	0	1	0	0	0	0	0	0	0	0	0	0	0	1	0	0	0	0	0	0	0	0
Public_169	1	0	0	0	1	0	0	0	0	0	0	0	0	0	0	1	0	0	0	0	0	1	0	0	0	0	0	0	1	0	0	0	0	0	0	0	0	0	0	0	1	0	0	0	0	0	0	0	0
Public_170	1	0	0	0	1	0	0	0	0	0	0	0	0	0	0	1	0	0	0	0	0	1	0	0	0	0	0	0	1	0	0	0	0	0	0	0	0	0	0	0	1	0	0	0	0	0	0	0	0
Public_117	1	0	0	0	1	0	0	0	0	0	0	0	0	0	0	1	0	0	0	0	0	1	0	0	0	0	0	0	1	0	0	0	0	0	0	0	0	0	0	0	1	0	0	0	0	0	0	0	0
Public_118	1	0	0	0	1	0	0	0	0	0	0	0	0	0	0	1	0	0	0	0	0	1	0	0	0	0	0	0	1	0	0	0	0	0	0	0	0	0	0	1	0	0	0	0	0	0	0	0	0
Public_119	1	0	0	0	1	0	0	0	0	0	0	0	0	0	0	1	0	0	0	0	0	1	0	0	0	0	0	0	1	0	0	0	0	0	0	0	0	0	0	0	1	0	0	0	0	0	0	0	0
Public_164	1	0	0	0	1	0	0	0	0	0	0	0	0	0	0	1	0	0	0	0	0	1	0	0	0	0	0	0	1	0	0	0	0	0	0	0	0	0	0	1	0	0	0	0	0	0	0	0	0
Public_082	1	0	0	0	1	0	0	0	0	0	0	0	0	0	0	0	0	0	0	0	0	0	0	0	0	0	0	0	1	0	0	0	0	0	0	0	0	0	0	0	0	0	0	0	0	0	0	0	0
Public_025	1	0	0	0	1	0	0	0	0	0	0	0	0	0	0	0	0	0	0	0	0	0	0	0	0	0	0	0	0	0	0	0	0	0	0	0	0	0	0	0	1	0	0	0	0	0	0	0	0
Public_028	0	0	0	0	0	0	0	0	0	0	0	0	0	0	0	1	0	0	0	0	0	1	0	0	0	0	0	0	1	0	0	0	0	0	0	0	0	0	0	0	1	0	0	0	0	0	0	0	0
KPN586	0	0	0	0	0	0	0	0	0	0	0	0	0	0	0	1	0	0	0	0	0	1	0	0	0	0	0	0	0	1	0	0	0	0	0	0	0	0	0	0	0	0	0	0	0	0	0	0	0
KPN587	0	0	0	0	1	0	0	1	0	0	0	0	1	0	0	1	0	0	0	0	0	1	0	1	0	0	0	0	0	1	1	0	0	0	0	0	0	0	0	0	0	0	0	0	0	0	0	0	0
ws_xxy004	0	0	0	0	0	0	0	0	1	1	0	0	0	0	0	0	0	0	0	0	0	0	0	0	0	0	0	0	0	0	0	0	0	0	0	0	0	0	0	0	0	0	0	0	0	0	0	0	1
ws_xxy005	0	1	0	0	0	1	0	0	1	1	0	0	0	1	0	1	0	0	0	0	0	1	0	0	0	0	0	0	0	0	0	0	0	0	0	0	0	0	0	0	0	0	0	0	0	0	0	0	1
Public_177	0	0	0	0	1	0	0	0	0	0	0	0	0	0	1	0	0	0	0	0	0	0	0	1	0	0	0	0	0	0	0	0	0	0	0	0	0	0	0	0	0	0	0	0	0	0	0	0	0
KPN700	0	0	0	0	1	0	0	1	0	0	0	0	0	0	1	0	0	0	0	0	0	0	0	1	0	0	0	0	0	0	1	0	0	0	0	0	0	0	0	0	0	0	0	0	0	0	0	0	1
ws_xxy019	0	0	0	0	1	0	0	1	0	0	0	0	0	0	0	0	0	0	0	0	0	0	0	1	0	0	0	0	0	0	0	0	0	0	0	0	0	0	0	0	0	0	0	0	0	0	0	0	1
[truncated: 79 more columns]

[truncated: 3 more sheets: Supplementary table10, Supplementary table11, Supplementary table12]
